# Supplementary material for: Considering distributive justice as a planning principle helps navigate a diversity of future energy infrastructure designs
Source: Nat Commun. 2025 Nov 25;16:10509. doi: 10.1038/s41467-025-65526-0 (PMC12647790; doi:10.1038/s41467-025-65526-0)
Supplement: Supplementary file 3 — Supplementary Data 1 [file 41467_2025_65526_MOESM3_ESM.xlsx]

## Sheet: Fig1
Fig 1.
No relevant data to report.

## Sheet: Fig2
Fig. 2.
See tab for candidate_designs_ranked
See tab for candidate_designs_description

## Sheet: Fig3
Fig. 3
	Indicators and average correlation
Sample	Equality - Cost	Average correlation from sample 1: sample n	Equality - Jobs	Average correlation from sample 1: sample n	Equality - Land	Average correlation from sample 1: sample n	Equity - Cost	Average correlation from sample 1: sample n	Equity - Jobs	Average correlation from sample 1: sample n	Equity - Land	Average correlation from sample 1: sample n	Utilitarian - Jobs	Average correlation from sample 1: sample n	Utilitarian - Land	Average correlation from sample 1: sample n
1	-0.395209		-0.281147		-0.168442		-0.250484		-0.230622		-0.152287		0.146475		-0.0691459
2	-0.417512	-0.395209	-0.213297	-0.281147	-0.106597	-0.168442	-0.164073	-0.250484	-0.288613	-0.230622	-0.0365612	-0.152287	0.135116	0.146475	-0.161747	-0.0691459
3	-0.394275	-0.406361	-0.299535	-0.247222	-0.100676	-0.13752	-0.203167	-0.207278	-0.244853	-0.259618	-0.144334	-0.0944239	0.132985	0.140796	0.0216374	-0.115447
4	-0.297904	-0.402332	-0.254216	-0.26466	-0.0873332	-0.125238	-0.252666	-0.205908	-0.213528	-0.254696	-0.114461	-0.111061	0.206821	0.138192	-0.143541	-0.0697519
5	-0.353116	-0.376225	-0.257868	-0.262049	-0.131748	-0.115762	-0.238003	-0.217598	-0.281108	-0.244404	-0.0201312	-0.111911	0.175602	0.155349	-0.0674728	-0.0881992
6	-0.333561	-0.371603	-0.160785	-0.261213	-0.0460581	-0.118959	-0.283106	-0.221679	-0.204457	-0.251745	-0.0519459	-0.0935548	0.132367	0.1594	-0.0649567	-0.0840539
7	-0.274193	-0.365263	-0.187163	-0.244475	-0.0495591	-0.106809	-0.171555	-0.231916	-0.191198	-0.243863	-0.0694976	-0.08662	0.21518	0.154894	-0.0419092	-0.0808711
8	-0.349982	-0.352253	-0.209755	-0.236287	-0.11161	-0.0986306	-0.264279	-0.223293	-0.229101	-0.23634	-0.121164	-0.0841739	0.152078	0.163507	-0.0507902	-0.0753051
9	-0.388549	-0.351969	-0.197076	-0.232971	-0.0895771	-0.100253	-0.223792	-0.228417	-0.154369	-0.235435	-0.0827061	-0.0887976	0.186875	0.162078	-0.184192	-0.0722407
10	-0.320398	-0.356034	-0.144249	-0.228982	-0.127748	-0.0990667	-0.218811	-0.227903	-0.231743	-0.226428	-0.0619039	-0.0881208	0.18298	0.164833	-0.0504094	-0.0846797
11	-0.262105	-0.35247	-0.235903	-0.220509	-0.0612027	-0.101935	-0.22184	-0.226994	-0.219863	-0.226959	-0.085335	-0.0854991	0.193868	0.166648	-0.0788867	-0.0812527
12	-0.390528	-0.344255	-0.374834	-0.221909	-0.166195	-0.0982319	-0.185857	-0.226525	-0.16526	-0.226314	-0.0157461	-0.0854842	0.145549	0.169122	-0.0838731	-0.0810376
13	-0.420276	-0.348111	-0.26969	-0.234652	-0.0533988	-0.103895	-0.263938	-0.223136	-0.243612	-0.221226	-0.0104054	-0.0796727	0.227737	0.167158	-0.0880137	-0.0812739
14	-0.382045	-0.353662	-0.242547	-0.237348	-0.0933484	-0.100011	-0.247806	-0.226275	-0.172751	-0.222948	-0.117373	-0.0743444	0.164414	0.171818	-0.115035	-0.0817923
15	-0.354616	-0.35569	-0.343852	-0.237719	-0.0985545	-0.0995352	-0.230868	-0.227813	-0.16194	-0.219363	-0.0883338	-0.0774179	0.144408	0.171289	-0.0733373	-0.0841668
16	-0.377034	-0.355618	-0.189279	-0.244795	-0.0787821	-0.0994698	-0.14787	-0.228016	-0.158034	-0.215535	0.00253412	-0.0781456	0.133148	0.169497	-0.0376721	-0.0834448
17	-0.277851	-0.356956	-0.266286	-0.241325	-0.0265456	-0.0981768	-0.180373	-0.223007	-0.25092	-0.211941	-0.0658072	-0.0731031	0.189565	0.167225	-0.0471588	-0.080584
18	-0.442502	-0.352303	-0.200413	-0.242793	-0.00538422	-0.0939632	-0.149632	-0.220499	-0.318445	-0.214234	-0.0221679	-0.072674	0.165149	0.168539	-0.0664859	-0.0786178
19	-0.464829	-0.357314	-0.298172	-0.240439	-0.114812	-0.0890422	-0.308206	-0.216562	-0.190767	-0.220023	-0.156835	-0.0698681	0.185887	0.168351	-0.070101	-0.0779439
20	-0.347441	-0.362973	-0.23281	-0.243477	-0.0866825	-0.0903985	-0.119436	-0.221386	-0.214174	-0.218483	-0.113834	-0.0744453	0.134278	0.169274	-0.0412602	-0.0775311
21	-0.396726	-0.362196	-0.292082	-0.242944	-0.0453584	-0.0902127	-0.251605	-0.216288	-0.120004	-0.218268	-0.0729808	-0.0764148	0.150997	0.167524	-0.0577511	-0.0757175
22	-0.465919	-0.363841	-0.293723	-0.245284	-0.156047	-0.0880768	-0.19965	-0.21797	-0.203152	-0.213589	-0.0847297	-0.0762512	0.111418	0.166737	-0.153836	-0.074862
23	-0.258279	-0.368481	-0.189141	-0.247486	0.0209496	-0.0911663	-0.162466	-0.217137	-0.247614	-0.213114	-0.0165722	-0.0766366	0.154917	0.164223	-0.117634	-0.0784517
24	-0.372949	-0.363689	-0.194063	-0.244949	-0.0593341	-0.0862917	-0.112768	-0.21476	-0.13001	-0.214614	-0.107198	-0.0740251	0.30096	0.163818	-0.046711	-0.0801553
25	-0.290836	-0.364075	-0.259143	-0.242829	-0.132765	-0.0851685	-0.150598	-0.21051	-0.179521	-0.211089	0.0659267	-0.0754073	0.188793	0.169532	-0.170118	-0.0787618
26	-0.392898	-0.361145	-0.258395	-0.243481	-0.0797849	-0.0870724	-0.239112	-0.208114	-0.15886	-0.209826	-0.0722722	-0.069754	0.224805	0.170303	-0.110979	-0.082416
27	-0.365309	-0.362367	-0.266002	-0.244055	-0.115303	-0.0867921	-0.246835	-0.209306	-0.161544	-0.207866	0.0366569	-0.0698508	0.145962	0.172399	-0.174745	-0.0835146
28	-0.311362	-0.362476	-0.192586	-0.244868	-0.144467	-0.087848	-0.152866	-0.210696	-0.19952	-0.206151	-0.0402068	-0.0659061	0.167172	0.17142	-0.0425312	-0.0868935
29	-0.393225	-0.36065	-0.314591	-0.243	-0.0341026	-0.0898702	-0.112052	-0.208631	-0.124673	-0.205914	-0.198143	-0.0649883	0.217597	0.171268	-0.110621	-0.0853091
30	-0.390295	-0.361773	-0.162905	-0.245469	-0.103731	-0.0879471	-0.180212	-0.2053	-0.1725	-0.203112	-0.0989106	-0.0695798	0.12877	0.172866	-0.0162906	-0.0861819
31	-0.421699	-0.362724	-0.31247	-0.242717	-0.0569563	-0.0884733	-0.215356	-0.204464	-0.255188	-0.202092	-0.0941926	-0.0705575	0.1022	0.171396	-0.0741847	-0.0838522
32	-0.434393	-0.364627	-0.300363	-0.244967	-0.0282786	-0.0874566	-0.251085	-0.204816	-0.289443	-0.203805	-0.117232	-0.0713199	0.135485	0.169164	-0.108481	-0.0835404
33	-0.397667	-0.366807	-0.158202	-0.246698	-0.0657841	-0.0856073	-0.295952	-0.206261	-0.28817	-0.206481	-0.0425974	-0.0727547	0.169163	0.168111	-0.13503	-0.0843198
34	-0.264175	-0.367742	-0.185152	-0.244017	-0.0856471	-0.0850066	-0.200831	-0.208979	-0.117024	-0.208956	0.0290503	-0.0718408	0.116262	0.168143	-0.0777286	-0.0858564
35	-0.351115	-0.364696	-0.176114	-0.242285	0.0349454	-0.0850254	-0.153263	-0.20874	-0.12523	-0.206252	-0.0047458	-0.0688734	0.138879	0.166617	-0.106878	-0.0856174
36	-0.314816	-0.364308	-0.243439	-0.240395	-0.145407	-0.0815977	-0.19029	-0.207155	-0.275289	-0.203937	0.0199877	-0.0670412	0.195754	0.165825	0.0269292	-0.0862248
37	-0.326021	-0.362933	-0.322599	-0.240479	-0.108618	-0.0833702	-0.167414	-0.206686	-0.206428	-0.205919	-0.149897	-0.0646238	0.189145	0.166656	-0.102035	-0.0830817
38	-0.356673	-0.361935	-0.208899	-0.242699	-0.0996479	-0.0840526	-0.274072	-0.205625	-0.16104	-0.205933	-0.179668	-0.0669284	0.139512	0.167264	-0.0327026	-0.0835939
39	-0.32801	-0.361797	-0.210548	-0.241809	-0.0910758	-0.084463	-0.179264	-0.207426	-0.242828	-0.204752	-0.0498042	-0.0698953	0.167992	0.166533	-0.0436464	-0.0822547
40	-0.406298	-0.360931	-0.351538	-0.241008	-0.203973	-0.0846325	-0.286179	-0.206704	-0.221726	-0.205728	-0.100959	-0.0693801	0.140272	0.166571	-0.115967	-0.0812647
41	-0.372197	-0.362065	-0.187966	-0.243771	-0.108499	-0.087616	-0.212141	-0.208691	-0.198109	-0.206128	-0.075409	-0.0701696	0.24834	0.165913	-0.102518	-0.0821323
42	-0.415177	-0.362312	-0.282163	-0.24241	-0.0877236	-0.0881254	-0.211874	-0.208775	-0.133427	-0.205933	-0.0442727	-0.0702974	0.177971	0.167924	-0.018146	-0.0826295
43	-0.350257	-0.363571	-0.23334	-0.243356	-0.0684612	-0.0881158	-0.157359	-0.208849	-0.22319	-0.204206	-0.0215489	-0.0696778	0.210854	0.168163	-0.136604	-0.0810942
44	-0.394457	-0.363261	-0.351229	-0.243123	-0.179776	-0.0876587	-0.199888	-0.207651	-0.229238	-0.204648	-0.0709027	-0.0685585	0.181663	0.169156	-0.0463239	-0.0823851
45	-0.423603	-0.36397	-0.268368	-0.24558	0.00189114	-0.0897523	-0.113208	-0.207475	-0.234246	-0.205207	-0.00312277	-0.0686118	0.166512	0.16944	-0.0301824	-0.0815655
46	-0.359343	-0.365295	-0.206651	-0.246087	-0.132268	-0.0877158	-0.182172	-0.20538	-0.255425	-0.205852	-0.0795928	-0.0671564	0.116476	0.169375	-0.149753	-0.0804237
47	-0.22938	-0.365166	-0.223429	-0.245229	-0.12674	-0.0886843	-0.26377	-0.204875	-0.244646	-0.20693	0.00291809	-0.0674268	0.239815	0.168225	-0.0401285	-0.0819308
48	-0.394576	-0.362277	-0.23105	-0.244766	-0.0350075	-0.089494	-0.239493	-0.206129	-0.263435	-0.207732	-0.0627585	-0.0659301	0.185113	0.169748	-0.00352695	-0.0810414
49	-0.324662	-0.36295	-0.163598	-0.24448	0.00095839	-0.0883589	-0.183116	-0.206824	-0.181711	-0.208893	-0.0913358	-0.065864	0.148617	0.170068	-0.114848	-0.0794265
50	-0.377068	-0.362168	-0.334841	-0.242829	-0.0778495	-0.0865361	-0.180096	-0.20634	-0.307862	-0.208338	0.0283956	-0.0663839	0.16128	0.169631	-0.0606942	-0.0801494
51	-0.30072	-0.362466	-0.31564	-0.244669	-0.0648666	-0.0863623	-0.19163	-0.205815	-0.180173	-0.210328	-0.210857	-0.0644883	0.148192	0.169464	-0.0520542	-0.0797603
52	-0.397972	-0.361255	-0.282155	-0.246061	0.059793	-0.0859409	-0.214934	-0.205537	-0.197042	-0.209737	-0.105581	-0.0673582	0.142886	0.169046	-0.132434	-0.0792171
53	-0.41187	-0.361962	-0.170144	-0.246755	-0.0378962	-0.0831383	-0.213205	-0.205718	-0.217064	-0.209493	-0.176823	-0.0680933	0.0860907	0.168543	0.0241485	-0.0802405
54	-0.382909	-0.362903	-0.334727	-0.24531	-0.12562	-0.0822847	-0.0198716	-0.205859	-0.20108	-0.209636	-0.0497982	-0.0701448	0.184676	0.166988	-0.109039	-0.0782709
55	-0.360487	-0.363274	-0.215481	-0.246965	-0.0776308	-0.0830872	-0.171389	-0.202415	-0.254352	-0.209477	0.032337	-0.069768	0.0906938	0.167315	-0.185356	-0.0788407
56	-0.344472	-0.363223	-0.260889	-0.246393	-0.043434	-0.082988	-0.280014	-0.20185	-0.24408	-0.210293	-0.0339919	-0.0679115	0.155131	0.165922	-0.143818	-0.0807773
57	-0.325926	-0.362888	-0.246913	-0.246652	0.00895361	-0.0822816	-0.27764	-0.203246	-0.202974	-0.210897	0.035838	-0.0673058	0.169025	0.165729	-0.0504051	-0.081903
58	-0.415129	-0.36224	-0.207838	-0.246656	-0.0659476	-0.080681	-0.1502	-0.204551	-0.185984	-0.210758	-0.0743887	-0.0654963	0.242469	0.165787	-0.119074	-0.0813504
59	-0.379876	-0.363152	-0.19767	-0.245987	-0.0886148	-0.080427	-0.120011	-0.203614	-0.245881	-0.21033	-0.0198972	-0.0656496	0.129489	0.167109	-0.123217	-0.0820008
60	-0.345626	-0.363435	-0.257204	-0.245168	-0.00160506	-0.0805658	-0.132756	-0.202197	-0.195126	-0.210933	-0.0723182	-0.0648741	0.168018	0.166472	-0.0205265	-0.0826994
61	-0.446701	-0.363138	-0.181981	-0.245369	-0.0371002	-0.0792498	-0.169187	-0.20104	-0.169974	-0.210669	-0.0567458	-0.0649982	0.105624	0.166497	-0.145613	-0.0816632
62	-0.433008	-0.364508	-0.261636	-0.24433	-0.00877234	-0.0785588	-0.269217	-0.200518	-0.153652	-0.210002	0.00927683	-0.0648629	0.168071	0.1655	-0.00411574	-0.0827115
63	-0.389875	-0.365613	-0.217457	-0.244609	-0.00418724	-0.0774332	-0.213497	-0.201626	-0.314237	-0.209093	-0.0826845	-0.0636671	0.129528	0.165541	-0.0395918	-0.0814439
64	-0.438304	-0.365998	-0.290395	-0.244178	-0.06248	-0.0762706	-0.242183	-0.201814	-0.168523	-0.210762	-0.0999647	-0.063969	0.0907628	0.164969	-0.0296385	-0.0807795
65	-0.419936	-0.367128	-0.172495	-0.2449	-0.110094	-0.0760551	-0.181858	-0.202445	-0.250554	-0.210102	-0.0990104	-0.0645314	0.119926	0.16381	-0.111886	-0.0799805
66	-0.346789	-0.36794	-0.265217	-0.243786	-0.162722	-0.0765788	-0.138346	-0.202128	-0.278569	-0.210725	0.0740739	-0.0650619	0.159976	0.163135	-0.11643	-0.0804713
67	-0.380124	-0.36762	-0.254559	-0.244111	-0.083354	-0.077884	-0.102077	-0.201162	-0.145755	-0.211753	-0.028606	-0.0629537	0.161092	0.163087	-0.0697426	-0.0810162
68	-0.334624	-0.367806	-0.160677	-0.244267	-0.0219072	-0.0779656	-0.185085	-0.199683	-0.218116	-0.210768	-0.000426216	-0.0624411	0.115298	0.163057	-0.0177022	-0.0808479
69	-0.336178	-0.367319	-0.270682	-0.243037	-0.0381501	-0.0771412	-0.256511	-0.199468	-0.0915248	-0.210876	-0.0916303	-0.0615291	0.190104	0.162355	-0.0284932	-0.0799193
70	-0.304169	-0.366867	-0.115988	-0.243438	-0.064874	-0.0765761	-0.148093	-0.200295	-0.180853	-0.209146	-0.0883922	-0.0619654	0.170095	0.162757	-0.0718611	-0.079174
71	-0.381258	-0.365972	-0.213443	-0.241617	-0.129267	-0.076409	-0.219997	-0.199549	-0.158635	-0.208742	0.0910948	-0.0623429	0.107552	0.162862	-0.019339	-0.0790695
72	-0.338939	-0.366187	-0.220982	-0.241221	-0.0208983	-0.0771534	-0.274937	-0.199837	-0.194191	-0.208036	-0.17227	-0.0601818	0.195441	0.162083	-0.0976445	-0.0782282
73	-0.398743	-0.365808	-0.174337	-0.240939	-0.08102	-0.0763721	-0.269956	-0.20088	-0.217472	-0.207844	0.0748011	-0.0617386	0.251496	0.162546	-0.0647152	-0.0784979
74	-0.401429	-0.36626	-0.299434	-0.240027	-0.0666645	-0.0764358	-0.215878	-0.201827	-0.224333	-0.207976	0.00488691	-0.0598682	0.139422	0.163765	-0.121041	-0.0783091
75	-0.393155	-0.366735	-0.292809	-0.24083	-0.0755674	-0.0763037	-0.219961	-0.202016	-0.291201	-0.208197	-0.206497	-0.0589931	0.189867	0.163436	-0.0420754	-0.0788866
76	-0.354729	-0.367087	-0.173845	-0.241523	0.00117464	-0.0762939	-0.194529	-0.202256	-0.290143	-0.209303	0.0652265	-0.0609598	0.105899	0.163788	-0.162813	-0.0783957
77	-0.409277	-0.366924	-0.245944	-0.240632	-0.0728576	-0.0752746	-0.277372	-0.202154	-0.260082	-0.210367	-0.0533356	-0.0592995	0.199463	0.163026	0.010122	-0.0795065
78	-0.443663	-0.367474	-0.238298	-0.240701	-0.0835933	-0.0752432	-0.25982	-0.203131	-0.276398	-0.211013	-0.157171	-0.059222	0.220276	0.1635	0.0380183	-0.0783425
79	-0.293123	-0.368451	-0.181358	-0.240671	-0.0704039	-0.0753503	-0.165462	-0.203858	-0.165109	-0.211851	-0.0908894	-0.0604778	0.191959	0.164227	-0.0884524	-0.0768507
80	-0.340548	-0.367498	-0.195003	-0.23992	-0.0993976	-0.0752876	-0.293278	-0.203372	-0.210485	-0.211259	0.0071397	-0.0608627	0.196212	0.164578	-0.0678634	-0.0769975
81	-0.430719	-0.367161	-0.375911	-0.239358	-0.0923682	-0.075589	-0.235762	-0.204496	-0.223354	-0.21125	0.00729405	-0.0600127	0.159009	0.164974	-0.0394441	-0.0768834
82	-0.301523	-0.367946	-0.256437	-0.241044	0.0497794	-0.0757962	-0.0871435	-0.204882	-0.21527	-0.211399	-0.0560134	-0.0591818	0.236701	0.1649	-0.0897992	-0.0764211
83	-0.373835	-0.367135	-0.28895	-0.241232	-0.122661	-0.0742648	-0.22724	-0.203446	-0.223983	-0.211446	-0.061245	-0.0591431	0.1496	0.165776	-0.0766469	-0.0765843
84	-0.357896	-0.367216	-0.159825	-0.241807	-0.130283	-0.0748478	-0.277475	-0.203732	-0.232006	-0.211597	-0.142775	-0.0591684	0.154716	0.165581	-0.0166691	-0.076585
85	-0.413607	-0.367105	-0.280654	-0.240831	-0.176065	-0.0755078	-0.129035	-0.20461	-0.199511	-0.21184	-0.111737	-0.0601638	0.157779	0.165452	-0.106668	-0.0758718
86	-0.380728	-0.367652	-0.196457	-0.241299	-0.131804	-0.0766908	-0.192419	-0.203721	-0.165523	-0.211695	-0.0651584	-0.0607705	0.120102	0.165361	-0.038324	-0.0762341
87	-0.485096	-0.367804	-0.178778	-0.240778	-0.0379283	-0.0773317	-0.169055	-0.20359	-0.267179	-0.211158	-0.0387655	-0.0608215	0.180577	0.164835	-0.0674497	-0.0757933
88	-0.412716	-0.369153	-0.268745	-0.240065	-0.0997265	-0.0768787	-0.219054	-0.203193	-0.22816	-0.211802	-0.0468158	-0.060568	0.138222	0.165016	-0.0590832	-0.0756974
89	-0.371683	-0.369648	-0.271282	-0.240391	-0.092392	-0.0771384	-0.155617	-0.203373	-0.286804	-0.211988	-0.0643236	-0.0604117	0.208933	0.164712	-0.015919	-0.0755086
90	-0.310325	-0.36967	-0.213963	-0.240738	-0.0960704	-0.0773098	-0.254104	-0.202836	-0.195203	-0.212829	-0.117051	-0.0604557	0.179149	0.165208	-0.0760252	-0.074839
91	-0.340026	-0.369011	-0.279791	-0.240441	-0.104624	-0.0775182	-0.226635	-0.203406	-0.287536	-0.212633	-0.0973992	-0.0610845	0.123232	0.165363	-0.0512111	-0.0748522
92	-0.400972	-0.368693	-0.311334	-0.240873	-0.0284811	-0.0778161	-0.19994	-0.203661	-0.202936	-0.213456	0.0897987	-0.0614836	0.0956593	0.1649	-0.186371	-0.0745924
93	-0.313911	-0.369043	-0.307642	-0.241639	-0.10614	-0.0772798	-0.269096	-0.203621	-0.268956	-0.213342	-0.18585	-0.0598392	0.0950629	0.164148	-0.11298	-0.0758074
94	-0.361528	-0.368451	-0.252869	-0.242349	-0.0845929	-0.0775902	-0.226168	-0.204325	-0.235172	-0.21394	0.00739308	-0.0611942	0.177567	0.163405	-0.0606552	-0.0762071
95	-0.373454	-0.368377	-0.0934361	-0.242461	-0.0969919	-0.0776647	-0.173883	-0.204557	-0.307497	-0.214166	-0.0809476	-0.0604645	0.152642	0.163556	-0.0677906	-0.0760416
96	-0.388051	-0.36843	-0.266351	-0.240892	-0.101082	-0.0778681	-0.239136	-0.204234	-0.331648	-0.215148	-0.061683	-0.0606801	0.172652	0.163441	0.0274615	-0.0759548
97	-0.375489	-0.368635	-0.269888	-0.241157	-0.122492	-0.0781099	-0.242475	-0.204598	-0.247335	-0.216362	-0.0993781	-0.0606906	0.131781	0.163537	-0.0515163	-0.0748775
98	-0.348511	-0.368705	-0.180111	-0.241453	-0.0639157	-0.0785675	-0.23557	-0.204988	-0.226448	-0.216681	-0.067504	-0.0610894	0.180451	0.163209	0.0139983	-0.0746367
99	-0.364	-0.368499	-0.376369	-0.240827	-0.0340879	-0.0784179	-0.234965	-0.2053	-0.214715	-0.216781	-0.194	-0.0611549	0.198017	0.163385	-0.103493	-0.0737323
100	-0.330137	-0.368454	-0.361118	-0.242197	-0.0512947	-0.0779702	-0.13306	-0.2056	-0.133187	-0.21676	0.00791309	-0.0624967	0.2262	0.163735	-0.0150921	-0.0740329
101	-0.353535	-0.368071	-0.164354	-0.243386	-0.0849794	-0.0777034	-0.167295	-0.204875	-0.177434	-0.215924	0.0733936	-0.0617926	0.159787	0.16436	-0.112617	-0.0734435
102	-0.358268	-0.367927	-0.191037	-0.242603	-0.0694815	-0.0777755	-0.227185	-0.204503	-0.286754	-0.215543	0.0104014	-0.0604542	0.225506	0.164314	-0.107746	-0.0738313
103	-0.466542	-0.367832	-0.221289	-0.242098	-0.0603793	-0.0776941	-0.220027	-0.204725	-0.261573	-0.216241	-0.0198718	-0.0597595	0.0968943	0.164914	-0.00952992	-0.0741638
104	-0.377875	-0.36879	-0.227473	-0.241896	-0.0351401	-0.077526	-0.292397	-0.204874	-0.263694	-0.216681	0.00209965	-0.0593723	0.098889	0.164254	-0.0617931	-0.0735363
105	-0.337461	-0.368878	-0.3009	-0.241757	-0.0663022	-0.0771185	-0.186545	-0.205715	-0.210303	-0.217133	-0.118896	-0.0587812	0.24779	0.163625	-0.117178	-0.0734234
106	-0.420797	-0.368579	-0.181153	-0.24232	0.00409152	-0.0770155	-0.108693	-0.205533	-0.234922	-0.217068	0.00704279	-0.0593537	0.203262	0.164427	-0.122027	-0.0738401
107	-0.313383	-0.369071	-0.208557	-0.241743	0.0619009	-0.0762503	-0.262949	-0.204619	-0.2188	-0.217237	-0.0575337	-0.0587273	0.122865	0.164793	-0.140316	-0.0742947
108	-0.357166	-0.368551	-0.109667	-0.241433	-0.110676	-0.0749592	-0.1875	-0.205164	-0.146408	-0.217251	-0.0602295	-0.0587162	0.140334	0.164401	-0.10558	-0.0749117
109	-0.331408	-0.368445	-0.360572	-0.240213	-0.0966961	-0.0752899	-0.186927	-0.205001	-0.225761	-0.216595	-0.0782744	-0.0587302	0.0884695	0.164179	-0.000207778	-0.0751957
110	-0.28588	-0.368106	-0.236459	-0.241317	-0.126176	-0.0754863	-0.276277	-0.204835	-0.208908	-0.216679	-0.14637	-0.0589095	0.300099	0.163484	0.0154143	-0.0745077
111	-0.33197	-0.367358	-0.158208	-0.241273	-0.15772	-0.0759471	-0.155819	-0.205484	-0.254818	-0.216609	-0.0922664	-0.0597046	0.127198	0.164726	-0.0399714	-0.0736902
112	-0.295858	-0.367039	-0.198204	-0.240525	-0.178635	-0.0766838	-0.279141	-0.205037	-0.219586	-0.216953	-0.0636783	-0.0599979	0.168381	0.164388	-0.0806963	-0.0733865
113	-0.47451	-0.366404	-0.288767	-0.240147	-0.0980921	-0.0775941	-0.262044	-0.205698	-0.170879	-0.216976	-0.0678749	-0.0600308	0.133299	0.164424	-0.0122444	-0.0734517
114	-0.345023	-0.36736	-0.319209	-0.240577	-0.123469	-0.0777755	-0.254032	-0.206197	-0.271432	-0.216568	-0.0903534	-0.0601002	0.174245	0.164148	-0.0508226	-0.0729101
115	-0.283932	-0.367164	-0.20498	-0.241267	-0.228869	-0.0781763	-0.217568	-0.206617	-0.262345	-0.21705	-0.118905	-0.0603656	0.184221	0.164237	-0.0724279	-0.0727163
116	-0.223864	-0.366441	-0.272875	-0.240951	-0.00944872	-0.0794867	-0.248391	-0.206712	-0.21199	-0.217444	0.00463208	-0.0608746	0.162501	0.16441	-0.0482208	-0.0727138
117	-0.350118	-0.365212	-0.313543	-0.241227	-0.133637	-0.0788829	-0.164754	-0.207071	-0.25231	-0.217397	0.00478708	-0.0603099	0.167944	0.164394	-0.0304093	-0.0725027
118	-0.345372	-0.365083	-0.200023	-0.241845	0.0395914	-0.0793509	-0.196607	-0.20671	-0.180684	-0.217695	-0.0613731	-0.0597535	0.248537	0.164424	0.0148144	-0.0721429
119	-0.434097	-0.364916	-0.22086	-0.24149	-0.0182893	-0.0783429	-0.149145	-0.206624	-0.330073	-0.217381	-0.00538748	-0.0597672	0.180855	0.165137	-0.0750214	-0.071406
120	-0.403189	-0.365497	-0.17285	-0.241317	-0.0625088	-0.0778382	-0.231286	-0.206141	-0.189603	-0.218328	-0.0650813	-0.0593103	0.238708	0.165269	-0.0859392	-0.0714364
121	-0.401337	-0.365811	-0.215452	-0.240746	-0.0875147	-0.0777105	-0.179493	-0.20635	-0.251947	-0.218089	-0.0653524	-0.0593584	0.161016	0.165881	-0.00322211	-0.0715572
122	-0.392969	-0.366105	-0.175744	-0.240537	-0.071876	-0.0777915	-0.283401	-0.206128	-0.260492	-0.218369	0.0140309	-0.0594079	0.18878	0.165841	-0.00292193	-0.0709925
123	-0.388075	-0.366325	-0.330363	-0.240006	-0.0423045	-0.077743	-0.206585	-0.206762	-0.148969	-0.218714	-0.0998936	-0.0588059	0.198109	0.166029	-0.0470542	-0.0704345
124	-0.402554	-0.366502	-0.322896	-0.240741	-0.0807605	-0.0774549	-0.192381	-0.20676	-0.0972678	-0.218147	-0.0565827	-0.05914	0.174978	0.16629	0.0156217	-0.0702444
125	-0.373382	-0.366792	-0.279628	-0.241403	-0.102225	-0.0774816	-0.206627	-0.206644	-0.128355	-0.217172	-0.118398	-0.0591194	0.291006	0.16636	-0.149164	-0.069552
126	-0.375416	-0.366845	-0.196559	-0.241709	-0.0657963	-0.0776795	-0.156471	-0.206644	-0.142868	-0.216462	-0.150002	-0.0595936	0.152924	0.167357	-0.137937	-0.0701889
127	-0.375273	-0.366913	-0.168738	-0.241351	-0.136183	-0.0775852	-0.31905	-0.206246	-0.278874	-0.215878	-0.150092	-0.0603111	0.223312	0.167243	-0.0612703	-0.0707265
128	-0.384634	-0.366979	-0.237407	-0.240779	-0.11668	-0.0780466	-0.12577	-0.207134	-0.304235	-0.216374	-0.0650691	-0.0610181	0.111363	0.167684	-0.134837	-0.0706521
129	-0.406201	-0.367117	-0.163216	-0.240753	-0.0677311	-0.0783484	-0.239976	-0.206499	-0.249433	-0.21706	-0.137574	-0.0610497	0.23794	0.167244	-0.0569829	-0.0711535
130	-0.403997	-0.36742	-0.140421	-0.240152	-0.124879	-0.0782661	-0.2306	-0.206758	-0.315313	-0.217311	-0.171965	-0.0616429	0.130415	0.167792	-0.0866384	-0.0710437
131	-0.402483	-0.367701	-0.217678	-0.239384	-0.0236595	-0.0786247	-0.282481	-0.206942	-0.058432	-0.218065	-0.0787988	-0.0624916	0.17687	0.167505	-0.0516675	-0.0711636
132	-0.424819	-0.367967	-0.147548	-0.239219	-0.0520068	-0.0782051	-0.215781	-0.207518	-0.255517	-0.216846	-0.0247669	-0.062616	0.136788	0.167576	0.00590086	-0.0710148
133	-0.367188	-0.368397	-0.329071	-0.238524	-0.103559	-0.0780066	-0.22388	-0.207581	-0.264485	-0.217139	-0.0925634	-0.0623293	0.152401	0.167343	-0.0482944	-0.0704321
134	-0.371657	-0.368388	-0.1813	-0.239205	-0.0497477	-0.0781987	-0.203464	-0.207703	-0.204018	-0.217495	0.0313058	-0.0625566	0.238424	0.16723	-0.150326	-0.0702657
135	-0.350239	-0.368413	-0.308633	-0.238773	-0.0913159	-0.0779864	-0.248996	-0.207672	-0.236708	-0.217395	-0.0436303	-0.0618562	0.217965	0.167762	-0.146766	-0.0708631
136	-0.326294	-0.368278	-0.242304	-0.23929	-0.0416257	-0.0780852	-0.272245	-0.207978	-0.28648	-0.217538	-0.0748411	-0.0617212	0.120052	0.168134	-0.112044	-0.0714254
137	-0.420666	-0.367969	-0.17979	-0.239313	-0.121481	-0.0778171	-0.157635	-0.20845	-0.166455	-0.218045	-0.0662682	-0.0618176	0.235013	0.16778	-0.111492	-0.071724
138	-0.298557	-0.368354	-0.195451	-0.238878	0.0817504	-0.0781358	-0.158123	-0.208079	-0.313873	-0.217668	-0.0253807	-0.0618501	0.183969	0.168271	-0.0566795	-0.0720143
139	-0.334802	-0.367848	-0.213561	-0.238563	-0.0730568	-0.0769772	-0.192979	-0.207717	-0.234296	-0.218365	-0.100835	-0.0615858	0.225001	0.168385	-0.0798287	-0.0719032
140	-0.314024	-0.367611	-0.179176	-0.238384	-0.136205	-0.076949	-0.221576	-0.207611	-0.198625	-0.21848	-0.0395246	-0.0618682	0.0944638	0.168792	-0.0819524	-0.0719602
141	-0.367012	-0.367228	-0.306388	-0.237961	-0.0525841	-0.0773722	-0.131841	-0.207711	-0.239211	-0.218338	-0.0624015	-0.0617086	0.0781506	0.168261	-0.110788	-0.0720316
142	-0.332431	-0.367226	-0.281594	-0.238446	-0.11991	-0.0771964	-0.218441	-0.207173	-0.144554	-0.218486	0.0853424	-0.0617135	0.162258	0.167622	-0.033684	-0.0723064
143	-0.393574	-0.366981	-0.221303	-0.23875	-0.0971188	-0.0774972	-0.290302	-0.207252	-0.210784	-0.217965	-0.0260839	-0.0606779	0.212138	0.167584	-0.125964	-0.0720345
144	-0.453028	-0.367167	-0.205661	-0.238628	-0.0591754	-0.0776345	-0.060884	-0.207833	-0.259941	-0.217915	-0.133015	-0.060436	0.154369	0.167896	-0.061198	-0.0724116
145	-0.28498	-0.367763	-0.191844	-0.238399	-0.150733	-0.0775063	-0.156211	-0.206813	-0.217222	-0.218207	-0.127631	-0.06094	0.133274	0.167802	-0.133175	-0.0723337
146	-0.462439	-0.367193	-0.194964	-0.238078	-0.0159146	-0.0780113	-0.175711	-0.206464	-0.273796	-0.2182	-0.0566683	-0.0614	0.224534	0.167564	-0.0554403	-0.0727533
147	-0.357453	-0.367845	-0.231095	-0.237783	-0.0975589	-0.077586	-0.156201	-0.206253	-0.196038	-0.218581	-0.057265	-0.0613675	0.0874808	0.167954	-0.0688007	-0.0726347
148	-0.38535	-0.367774	-0.243147	-0.237737	-0.14376	-0.0777218	-0.254753	-0.205913	-0.216325	-0.218428	-0.0931327	-0.0613396	0.168126	0.167406	-0.057533	-0.0726086
149	-0.420828	-0.367893	-0.314693	-0.237774	-0.0636634	-0.078168	-0.251225	-0.206243	-0.237403	-0.218413	-0.0531368	-0.0615545	0.206514	0.167411	-0.0410781	-0.0725068
150	-0.37468	-0.368248	-0.264509	-0.23829	-0.0440791	-0.0780707	-0.191496	-0.206545	-0.195133	-0.218541	0.0185127	-0.061498	0.0917955	0.167674	-0.0746538	-0.0722959
151	-0.37192	-0.368291	-0.283579	-0.238465	-0.0404579	-0.0778441	-0.351744	-0.206444	-0.272585	-0.218385	-0.0696317	-0.0609646	0.0968155	0.167168	-0.134468	-0.0723116
152	-0.270922	-0.368315	-0.269242	-0.238763	-0.107997	-0.0775965	-0.152653	-0.207406	-0.222182	-0.218744	-0.066557	-0.061022	0.192258	0.166702	-0.0478026	-0.0727232
153	-0.433745	-0.367674	-0.237591	-0.238964	-0.0682101	-0.0777965	-0.100008	-0.207046	-0.165575	-0.218766	-0.0425595	-0.0610584	0.211641	0.16687	-0.074766	-0.0725593
154	-0.350334	-0.368106	-0.241153	-0.238955	-0.0409218	-0.0777338	-0.162816	-0.206347	-0.268699	-0.218419	0.00060114	-0.0609375	0.227992	0.167163	-0.0806528	-0.0725737
155	-0.258108	-0.367991	-0.246302	-0.238969	-0.0453777	-0.0774948	-0.118693	-0.206064	-0.250659	-0.218745	-0.0514917	-0.0605379	0.133635	0.167558	-0.0516863	-0.0726261
156	-0.352915	-0.367282	-0.293917	-0.239017	-0.103147	-0.0772876	-0.196811	-0.2055	-0.258558	-0.218951	0.0351822	-0.0604795	0.199313	0.167339	-0.0928859	-0.072491
157	-0.482522	-0.36719	-0.204851	-0.239368	-0.131811	-0.0774534	-0.224265	-0.205445	-0.244118	-0.219205	-0.133181	-0.0598663	0.0989652	0.167544	-0.108232	-0.0726218
158	-0.357342	-0.367924	-0.231962	-0.239149	-0.0647243	-0.0777996	-0.132414	-0.205564	-0.208617	-0.219364	-0.160635	-0.0603333	0.136414	0.167107	-0.0533336	-0.0728486
159	-0.29319	-0.367857	-0.292531	-0.239103	-0.230974	-0.0777168	-0.181956	-0.205102	-0.264194	-0.219296	0.0470006	-0.0609681	0.0584722	0.166913	-0.0293252	-0.0727251
160	-0.280201	-0.367388	-0.361572	-0.239439	-0.140694	-0.0786807	-0.236113	-0.204956	-0.322399	-0.219578	-0.150762	-0.060289	0.126806	0.166231	-0.0787029	-0.0724521
161	-0.378562	-0.366843	-0.247079	-0.240202	-0.0244735	-0.0790683	-0.172132	-0.205151	-0.208859	-0.220221	-0.241275	-0.0608545	0.171327	0.165984	-0.132556	-0.0724912
162	-0.293491	-0.366916	-0.256283	-0.240245	-0.162775	-0.0787292	-0.112866	-0.204946	-0.171364	-0.22015	0.0383624	-0.0619751	0.173294	0.166017	-0.107018	-0.0728643
163	-0.377363	-0.366462	-0.294945	-0.240344	-0.160136	-0.079248	-0.217818	-0.204377	-0.222306	-0.219849	-0.0304267	-0.0613557	0.206697	0.166062	-0.113616	-0.0730751
164	-0.275129	-0.366529	-0.220566	-0.240679	-0.181312	-0.0797442	-0.194678	-0.20446	-0.249889	-0.219864	-0.0756774	-0.061166	0.153296	0.166312	-0.0834677	-0.0733238
165	-0.402748	-0.365972	-0.100875	-0.240556	-0.0576542	-0.0803636	-0.1631	-0.2044	-0.184608	-0.220047	-0.0168528	-0.0612545	0.132785	0.166232	-0.0446275	-0.0733857
166	-0.316387	-0.366195	-0.242505	-0.23971	-0.0927933	-0.0802259	-0.301355	-0.20415	-0.215545	-0.219832	-0.0233253	-0.0609854	0.0905669	0.16603	-0.0506283	-0.0732114
167	-0.341096	-0.365895	-0.207211	-0.239727	-0.200139	-0.0803016	-0.293032	-0.204735	-0.226381	-0.219806	-0.120324	-0.0607585	0.190798	0.165575	-0.176153	-0.0730753
168	-0.40011	-0.365746	-0.283676	-0.239532	-0.0843281	-0.0810192	-0.123586	-0.205264	-0.152015	-0.219846	-0.0341098	-0.0611152	0.185172	0.165726	-0.0148949	-0.0736926
169	-0.331021	-0.365951	-0.365555	-0.239795	-0.0713301	-0.0810389	-0.116453	-0.204778	-0.283986	-0.219442	-0.0591971	-0.0609544	0.180417	0.165842	0.0101124	-0.0733426
170	-0.355386	-0.365744	-0.293097	-0.240539	-0.0988835	-0.0809815	-0.212445	-0.204255	-0.268638	-0.219824	-0.0423484	-0.060944	0.133978	0.165928	-0.0497035	-0.0728488
171	-0.267294	-0.365683	-0.399965	-0.240848	-0.0407383	-0.0810868	-0.226226	-0.204303	-0.205994	-0.220111	-0.0324724	-0.0608347	0.197927	0.16574	-0.0584779	-0.0727126
172	-0.453351	-0.365108	-0.328761	-0.241779	-0.0539344	-0.0808508	-0.176706	-0.204432	-0.21555	-0.220029	-0.00553713	-0.0606688	0.159287	0.165928	-0.0148483	-0.0726294
173	-0.317113	-0.365621	-0.17436	-0.242284	-0.0648373	-0.0806943	-0.17999	-0.20427	-0.20002	-0.220003	0.00223043	-0.0603483	0.251077	0.16589	-0.115682	-0.0722934
174	-0.305765	-0.365341	-0.213954	-0.241892	-0.0824501	-0.0806027	-0.153624	-0.20413	-0.316301	-0.219887	-0.0310043	-0.0599865	0.159132	0.166382	-0.115075	-0.0725442
175	-0.318724	-0.364998	-0.232727	-0.241731	-0.185218	-0.0806133	-0.262453	-0.20384	-0.310572	-0.220441	-0.0510344	-0.05982	0.180409	0.16634	-0.137819	-0.0727887
176	-0.420418	-0.364734	-0.319077	-0.24168	-0.0946882	-0.081211	-0.199252	-0.204175	-0.208138	-0.220956	-0.111012	-0.0597698	0.140622	0.166421	-0.0306768	-0.0731603
177	-0.332644	-0.36505	-0.219098	-0.242119	-0.113634	-0.0812876	-0.172723	-0.204147	-0.201267	-0.220883	-0.147188	-0.0600609	0.110788	0.166274	-0.0938345	-0.0729189
178	-0.335052	-0.364867	-0.172558	-0.241989	-0.0456308	-0.0814703	-0.202698	-0.203969	-0.283421	-0.220773	-0.093844	-0.0605532	0.17018	0.165961	-0.126743	-0.073037
179	-0.350978	-0.3647	-0.309845	-0.241599	-0.0780481	-0.081269	-0.167736	-0.203962	-0.185948	-0.221125	-0.158631	-0.0607402	0.117089	0.165985	-0.119751	-0.0733388
180	-0.346027	-0.364623	-0.238337	-0.241981	-0.130858	-0.081251	-0.169296	-0.20376	-0.22086	-0.220928	-0.0577347	-0.0612871	0.168177	0.165711	-0.119715	-0.0735981
181	-0.527897	-0.36452	-0.32303	-0.24196	-0.0857875	-0.0815266	-0.240763	-0.203568	-0.189833	-0.220928	-0.0768773	-0.0612673	0.169803	0.165725	-0.0521819	-0.0738543
182	-0.333987	-0.365422	-0.219239	-0.242408	-0.0380404	-0.0815501	-0.164483	-0.203774	-0.298755	-0.220756	-0.0343084	-0.0613536	0.0852075	0.165748	-0.120019	-0.0737345
183	-0.394683	-0.36525	-0.272089	-0.242281	0.00666244	-0.0813111	-0.184868	-0.203558	-0.244968	-0.221184	0.028389	-0.061205	0.0971364	0.165305	-0.0395307	-0.0739888
184	-0.273782	-0.36541	-0.21684	-0.242444	-0.0787584	-0.0808303	-0.110402	-0.203456	-0.200175	-0.221314	0.0222333	-0.0607154	0.144523	0.164933	-0.126427	-0.0738005
185	-0.282026	-0.364912	-0.205987	-0.242305	-0.0599026	-0.0808191	-0.222689	-0.20295	-0.212834	-0.221199	-0.00471905	-0.0602646	0.186054	0.164822	-0.139954	-0.0740865
186	-0.394204	-0.364464	-0.162826	-0.242108	-0.197065	-0.080706	-0.249469	-0.203057	-0.178921	-0.221154	-0.145527	-0.0599643	0.214057	0.164936	-0.108326	-0.0744426
187	-0.346894	-0.364624	-0.370791	-0.241682	0.0161702	-0.0813316	-0.188689	-0.203306	-0.151913	-0.220927	-0.0755399	-0.0604243	0.198634	0.1652	-0.123239	-0.0746248
188	-0.371414	-0.364529	-0.368961	-0.242373	-0.0724892	-0.0808102	-0.19735	-0.203228	-0.25988	-0.220558	-0.0102004	-0.0605052	0.0288016	0.165379	-0.0459789	-0.0748847
189	-0.346826	-0.364566	-0.218836	-0.243046	-0.0911376	-0.080766	-0.255024	-0.203197	-0.269727	-0.220767	-0.0448622	-0.0602376	0.193843	0.164653	-0.105092	-0.074731
190	-0.334081	-0.364472	-0.261171	-0.242918	-0.125047	-0.0808208	-0.253055	-0.203471	-0.349028	-0.221026	-0.015428	-0.0601562	0.161933	0.164807	-0.0551932	-0.0748916
191	-0.346206	-0.364312	-0.227723	-0.243014	0.00688535	-0.0810536	-0.264157	-0.203732	-0.172622	-0.2217	-0.00179127	-0.0599208	0.129603	0.164792	-0.122454	-0.0747879
192	-0.356409	-0.364217	-0.294114	-0.242934	-0.121079	-0.0805932	-0.16082	-0.204048	-0.165117	-0.221443	-0.0074561	-0.0596165	0.164297	0.164608	-0.0906985	-0.0750375
193	-0.327888	-0.364177	-0.329788	-0.2432	-0.0631685	-0.080804	-0.247574	-0.203823	-0.199849	-0.22115	-0.195107	-0.0593448	0.163546	0.164606	0.00592947	-0.0751191
194	-0.39125	-0.363989	-0.297791	-0.243649	-0.0884859	-0.0807127	-0.257791	-0.20405	-0.194774	-0.221039	-0.0355776	-0.0600483	0.164601	0.164601	-0.0641812	-0.0746991
195	-0.327695	-0.364129	-0.329865	-0.243928	-0.0132231	-0.0807527	-0.0896823	-0.204327	-0.238112	-0.220904	-0.0313118	-0.0599221	0.145212	0.164601	0.00184318	-0.0746449
196	-0.333227	-0.363942	-0.156384	-0.244369	-0.0460679	-0.0804064	-0.218817	-0.203739	-0.275956	-0.220992	-0.0391322	-0.0597754	0.135367	0.164501	-0.0152644	-0.0742527
197	-0.346587	-0.363786	-0.251531	-0.24392	-0.0275971	-0.0802312	-0.184513	-0.203816	-0.256252	-0.221273	-0.111439	-0.0596701	0.21257	0.164353	-0.0255412	-0.0739517
198	-0.406812	-0.363698	-0.265991	-0.243959	-0.0420988	-0.0799641	-0.135028	-0.203718	-0.0367447	-0.22145	-0.0262586	-0.0599329	0.167048	0.164597	-0.0327003	-0.073706
199	-0.31337	-0.363916	-0.267886	-0.24407	-0.0511114	-0.0797728	-0.248232	-0.203371	-0.256407	-0.220517	0.0450709	-0.0597628	0.194784	0.16461	-0.0101452	-0.0734989
200	-0.379411	-0.363662	-0.284499	-0.244189	-0.0333552	-0.0796288	-0.289685	-0.203596	-0.234556	-0.220698	-0.064994	-0.059236	0.0953089	0.164761	-0.115763	-0.0731805
201	-0.30954	-0.363741	-0.214721	-0.244391	-0.0877059	-0.0793974	-0.151106	-0.204027	-0.218973	-0.220767	-0.0281496	-0.0592648	0.193251	0.164414	-0.0963102	-0.0733934
202	-0.402995	-0.363471	-0.23017	-0.244243	-0.146103	-0.0794388	-0.222021	-0.203764	-0.091083	-0.220758	0.0847165	-0.05911	0.0922182	0.164558	-0.0657067	-0.0735074
203	-0.265167	-0.363667	-0.325051	-0.244174	-0.112285	-0.0797688	-0.196186	-0.203854	-0.24118	-0.220116	-0.0606312	-0.058398	0.242907	0.1642	-0.0139974	-0.0734688
204	-0.400601	-0.363182	-0.267919	-0.244572	-0.105756	-0.079929	-0.254319	-0.203816	-0.30132	-0.22022	0.0566937	-0.058409	0.127627	0.164587	-0.0886888	-0.0731758
205	-0.343888	-0.363365	-0.139032	-0.244687	-0.143806	-0.0800556	-0.255902	-0.204064	-0.211901	-0.220617	-0.0171637	-0.0578447	0.149333	0.164406	-0.176772	-0.0732519
206	-0.408594	-0.36327	-0.215262	-0.244171	-0.129748	-0.0803665	-0.201454	-0.204317	-0.285273	-0.220575	-0.0803419	-0.0576463	0.265722	0.164333	-0.073027	-0.0737569
207	-0.325208	-0.36349	-0.160648	-0.244031	-0.024008	-0.0806063	-0.221963	-0.204303	-0.269641	-0.220889	-0.132483	-0.0577565	0.0954982	0.164825	-0.099847	-0.0737533
208	-0.3313	-0.363305	-0.240137	-0.243628	-0.0134913	-0.0803328	-0.194012	-0.204388	-0.146449	-0.221124	-0.023178	-0.0581175	0.182704	0.16449	-0.0338409	-0.0738794
209	-0.372553	-0.363151	-0.275324	-0.243611	-0.0802084	-0.0800115	-0.260032	-0.204338	-0.253788	-0.220765	-0.0246591	-0.0579495	0.249937	0.164577	-0.0905986	-0.0736869
210	-0.378093	-0.363196	-0.241614	-0.243763	-0.103841	-0.0800124	-0.191567	-0.204605	-0.0419379	-0.220923	-0.0456926	-0.0577902	0.121641	0.164986	-0.17412	-0.0737678
211	-0.35305	-0.363267	-0.156101	-0.243753	-0.115554	-0.0801259	-0.148401	-0.204543	-0.127555	-0.220071	0.0014051	-0.0577326	0.155108	0.164779	-0.0737746	-0.0742457
212	-0.201471	-0.363219	-0.234743	-0.243337	-0.0971985	-0.0802938	-0.21964	-0.204276	-0.321357	-0.219633	-0.0329454	-0.0574523	0.162971	0.164734	-0.084751	-0.0742434
213	-0.364384	-0.362456	-0.298148	-0.243297	-0.0478067	-0.0803735	-0.15709	-0.204349	-0.199401	-0.220113	-0.0498361	-0.0573367	0.139379	0.164725	-0.024862	-0.074293
214	-0.330586	-0.362465	-0.286467	-0.243554	0.000489356	-0.0802206	-0.197393	-0.204127	-0.313894	-0.220015	-0.00953535	-0.0573015	0.127693	0.164606	-0.100731	-0.0740609
215	-0.273459	-0.362316	-0.339053	-0.243755	-0.132898	-0.0798435	-0.148612	-0.204096	-0.158023	-0.220454	-0.0054208	-0.0570783	0.139341	0.164434	-0.0307079	-0.0741856
216	-0.330606	-0.361903	-0.306925	-0.244198	-0.0431856	-0.0800903	-0.18124	-0.203838	-0.152538	-0.220164	-0.0933432	-0.056838	0.243994	0.164317	-0.147797	-0.0739833
217	-0.390263	-0.361758	-0.326621	-0.244489	-0.112173	-0.0799194	-0.19965	-0.203733	-0.204366	-0.21985	-0.126572	-0.057007	0.233712	0.164686	-0.0849694	-0.0743251
218	-0.386077	-0.361889	-0.199012	-0.244867	-0.00229038	-0.080068	-0.226797	-0.203714	-0.263653	-0.219779	-0.0991837	-0.0573276	0.137641	0.165004	-0.0978738	-0.0743741
219	-0.313797	-0.362	-0.216226	-0.244657	0.00539392	-0.0797113	-0.165201	-0.20382	-0.301773	-0.21998	0.0677145	-0.0575196	0.120358	0.164878	-0.0356712	-0.0744819
220	-0.347314	-0.36178	-0.195713	-0.244527	-0.0949868	-0.0793227	-0.184112	-0.203644	-0.190387	-0.220354	-0.0835588	-0.0569478	0.157791	0.164675	-0.10275	-0.0743047
221	-0.306114	-0.361714	-0.33884	-0.244305	-0.0570489	-0.0793939	-0.151865	-0.203555	-0.15539	-0.220218	-0.0807999	-0.0570687	0.138006	0.164644	-0.0300526	-0.074434
222	-0.498964	-0.361463	-0.284438	-0.244733	-0.138204	-0.0792927	-0.196414	-0.203321	-0.209864	-0.219924	0.00450866	-0.0571761	0.146759	0.164523	-0.0786248	-0.0742332
223	-0.441047	-0.362082	-0.251453	-0.244912	0.00941854	-0.0795581	-0.30555	-0.20329	-0.289117	-0.219879	0.0177402	-0.0568982	0.16711	0.164443	-0.0640699	-0.074253
224	-0.300393	-0.362436	-0.265241	-0.244941	0.0327306	-0.0791591	-0.147004	-0.203748	-0.324532	-0.220189	-0.0687891	-0.0565635	0.232215	0.164455	-0.0647797	-0.0742073
225	-0.404346	-0.362159	-0.233387	-0.245032	-0.0347531	-0.0786596	-0.222307	-0.203495	-0.206614	-0.220655	-0.145657	-0.0566181	0.117637	0.164758	-0.0425393	-0.0741652
226	-0.398246	-0.362347	-0.143809	-0.24498	-0.121402	-0.0784645	-0.287571	-0.203579	-0.159775	-0.220593	-0.158815	-0.0570139	0.128859	0.164548	-0.11751	-0.0740246
227	-0.377995	-0.362505	-0.207711	-0.244532	-0.0554217	-0.0786545	-0.208904	-0.20395	-0.184569	-0.220324	-0.0220522	-0.0574643	0.162979	0.16439	-0.120525	-0.0742171
228	-0.336279	-0.362574	-0.164467	-0.24437	-0.0888506	-0.0785521	-0.129984	-0.203972	-0.196906	-0.220166	-0.0437693	-0.0573083	0.146901	0.164384	-0.0475944	-0.0744211
229	-0.454176	-0.362458	-0.161967	-0.244019	-0.0440026	-0.0785973	-0.0388817	-0.203648	-0.177262	-0.220064	-0.149287	-0.0572489	0.135485	0.164308	0.0297376	-0.0743034
230	-0.353432	-0.362859	-0.26275	-0.243661	-0.0166975	-0.0784462	-0.172067	-0.202928	-0.244723	-0.219877	0.0410644	-0.0576508	0.166324	0.164182	-0.0293466	-0.0738491
231	-0.350538	-0.362818	-0.183727	-0.243744	-0.134826	-0.0781777	-0.206515	-0.202794	-0.136318	-0.219985	-0.108741	-0.0572216	0.0534025	0.164191	-0.0182418	-0.0736556
232	-0.338322	-0.362765	-0.225115	-0.243484	0.0638833	-0.078423	-0.150837	-0.20281	-0.204739	-0.219623	0.0650155	-0.0574447	0.231543	0.163711	-0.109592	-0.0734157
233	-0.377026	-0.362659	-0.2288	-0.243405	-0.0973072	-0.0778096	-0.236006	-0.202586	-0.190479	-0.219559	-0.0195997	-0.0569168	0.0994409	0.164004	-0.177792	-0.0735716
234	-0.407551	-0.362721	-0.156162	-0.243342	-0.0917626	-0.0778933	-0.309145	-0.20273	-0.165739	-0.219434	-0.0967118	-0.0567567	0.160556	0.163727	-0.125536	-0.0740189
235	-0.351698	-0.362913	-0.199813	-0.24297	-0.0565503	-0.0779525	-0.246005	-0.203184	-0.118371	-0.219205	-0.0837854	-0.0569274	0.100998	0.163713	-0.000926795	-0.0742391
236	-0.350664	-0.362865	-0.145666	-0.242786	-0.0913986	-0.0778615	-0.17076	-0.203366	-0.239291	-0.218776	-0.0511984	-0.0570417	0.0733666	0.163446	-0.0926909	-0.0739271
237	-0.312802	-0.362813	-0.366883	-0.242375	-0.0910857	-0.0779188	-0.163925	-0.203228	-0.203988	-0.218863	0.0254333	-0.0570169	0.16283	0.163065	-0.0782577	-0.0740066
238	-0.312356	-0.362602	-0.389822	-0.2429	-0.0951677	-0.0779744	-0.213745	-0.203062	-0.152341	-0.2188	-0.0853388	-0.056669	0.214617	0.163064	-0.0723077	-0.0740246
239	-0.336876	-0.362391	-0.19723	-0.243517	-0.0821002	-0.0780466	-0.198624	-0.203107	-0.148047	-0.218521	-0.13542	-0.0567895	0.138297	0.16328	-0.0663041	-0.0740174
240	-0.421691	-0.362284	-0.212656	-0.243324	-0.136584	-0.0780636	-0.235161	-0.203089	-0.25439	-0.218226	-0.0615248	-0.0571185	0.211635	0.163176	-0.164273	-0.0739851
241	-0.422447	-0.362532	-0.250736	-0.243196	-0.0787573	-0.0783074	-0.192727	-0.203222	-0.211082	-0.218376	-0.0142291	-0.0571369	0.238501	0.163378	-0.0463361	-0.0743613
242	-0.311064	-0.36278	-0.254761	-0.243227	-0.0383829	-0.0783093	-0.186651	-0.203179	-0.215775	-0.218346	-0.0132761	-0.0569588	0.183492	0.163689	-0.0431058	-0.074245
243	-0.425913	-0.362567	-0.241916	-0.243275	-0.0362738	-0.0781443	-0.149526	-0.20311	-0.209304	-0.218336	-0.0802951	-0.0567783	0.231284	0.163771	-0.064402	-0.0741163
244	-0.443149	-0.362827	-0.217707	-0.243269	-0.108498	-0.077972	-0.146314	-0.20289	-0.264889	-0.218298	-0.127618	-0.0568751	0.136806	0.164049	-0.155364	-0.0740763
245	-0.414251	-0.363157	-0.229302	-0.243165	-0.0243108	-0.0780971	-0.263601	-0.202658	-0.163165	-0.218489	-0.0948815	-0.057165	0.192367	0.163937	-0.0459013	-0.0744095
246	-0.270804	-0.363365	-0.21595	-0.243108	-0.0335906	-0.0778776	-0.246564	-0.202907	-0.170005	-0.218263	-0.0437351	-0.057319	0.12708	0.164053	-0.0968855	-0.0742931
247	-0.374019	-0.362989	-0.252855	-0.242998	-0.140379	-0.0776975	-0.204799	-0.203084	-0.317975	-0.218067	0.0068525	-0.0572637	0.196759	0.163903	-0.137404	-0.074385
248	-0.298636	-0.363034	-0.288614	-0.243037	-0.0318398	-0.0779513	-0.25692	-0.203091	-0.259473	-0.218472	-0.0444531	-0.0570042	0.0853135	0.164036	-0.11416	-0.0746401
249	-0.368064	-0.362774	-0.185177	-0.243221	-0.0419453	-0.0777654	-0.209907	-0.203308	-0.231468	-0.218637	-0.10068	-0.0569536	0.144482	0.163719	-0.0180822	-0.0747995
250	-0.3956	-0.362795	-0.142754	-0.242988	-0.0476264	-0.0776215	-0.250849	-0.203335	-0.215277	-0.218689	-0.0486146	-0.0571292	0.200622	0.163641	-0.120997	-0.0745717
251	-0.380877	-0.362926	-0.180766	-0.242587	-0.0619955	-0.0775015	-0.309534	-0.203525	-0.151389	-0.218675	-0.0325453	-0.0570951	0.119823	0.163789	-0.0837269	-0.0747574
252	-0.251393	-0.362998	-0.196161	-0.242341	-0.11972	-0.0774397	-0.266129	-0.203947	-0.13486	-0.218407	-0.0136161	-0.0569973	0.088392	0.163614	-0.0842772	-0.0747931
253	-0.406973	-0.362555	-0.144166	-0.242158	-0.0502473	-0.0776075	-0.217217	-0.204194	-0.240187	-0.218075	-0.00054228	-0.0568252	0.18882	0.163316	-0.167037	-0.0748308
254	-0.340305	-0.362731	-0.260018	-0.24177	-0.0533693	-0.0774994	-0.128983	-0.204245	-0.171944	-0.218163	-0.0736502	-0.0566027	0.215377	0.163416	-0.0811362	-0.0751952
255	-0.425056	-0.362642	-0.338131	-0.241842	-0.0461446	-0.0774044	-0.232843	-0.203949	-0.282518	-0.217981	-0.126919	-0.0566698	0.200932	0.163621	-0.117429	-0.0752186
256	-0.38285	-0.362887	-0.118224	-0.24222	0.0185849	-0.0772818	-0.218798	-0.204062	-0.291459	-0.218234	-0.019392	-0.0569453	0.120586	0.163767	-0.11734	-0.0753841
257	-0.39851	-0.362965	-0.380022	-0.241735	-0.0793041	-0.0769073	-0.177504	-0.20412	-0.177337	-0.21852	-0.152073	-0.0567986	0.187425	0.163599	-0.130139	-0.075548
258	-0.359917	-0.363103	-0.304961	-0.242274	-0.0250632	-0.0769166	-0.176617	-0.204016	-0.175442	-0.21836	-0.0387671	-0.0571693	0.101963	0.163691	-0.166284	-0.0757604
259	-0.455975	-0.363091	-0.327755	-0.242516	-0.0604585	-0.0767157	-0.226467	-0.20391	-0.147749	-0.218193	-0.0643315	-0.057098	0.194683	0.163452	-0.0428669	-0.0761113
260	-0.308839	-0.36345	-0.227552	-0.242846	-0.0860978	-0.0766529	-0.281753	-0.203997	-0.141063	-0.217921	-0.118228	-0.0571259	0.192731	0.163573	-0.0758086	-0.0759829
261	-0.335457	-0.36324	-0.207685	-0.242787	-0.0673605	-0.0766892	-0.284561	-0.204296	-0.172204	-0.217626	-0.00848157	-0.0573609	0.186783	0.163685	-0.0391424	-0.0759823
262	-0.354822	-0.363133	-0.247878	-0.242652	-0.0930622	-0.0766535	-0.119335	-0.204604	-0.186128	-0.217452	-0.233671	-0.0571737	0.239178	0.163773	-0.00574245	-0.0758411
263	-0.365513	-0.363101	-0.33679	-0.242672	-0.093011	-0.0767161	-0.114279	-0.204278	-0.207287	-0.217332	-0.0390935	-0.0578473	0.182319	0.164061	-0.145881	-0.0755736
264	-0.403632	-0.363111	-0.238641	-0.24303	-0.085754	-0.0767781	-0.16685	-0.203936	-0.168247	-0.217294	0.0356435	-0.057776	0.141824	0.164131	-0.15113	-0.0758409
265	-0.442958	-0.363264	-0.26228	-0.243013	-0.132909	-0.0768121	-0.192329	-0.203796	-0.202614	-0.217108	0.00859958	-0.0574221	0.095365	0.164046	-0.11387	-0.0761261
266	-0.31594	-0.363565	-0.232711	-0.243086	-0.100944	-0.0770237	-0.147331	-0.203752	-0.294133	-0.217054	0.0409741	-0.057173	0.213262	0.163787	-0.136158	-0.0762685
267	-0.399118	-0.363386	-0.233964	-0.243047	-0.123384	-0.0771137	-0.179105	-0.20354	-0.189728	-0.217343	-0.0679142	-0.056804	0.245959	0.163973	-0.128723	-0.0764937
268	-0.397254	-0.36352	-0.231944	-0.243013	-0.0401017	-0.077287	-0.322148	-0.203449	-0.242203	-0.21724	0.0638679	-0.0568456	0.249462	0.16428	0.00542483	-0.0766893
269	-0.259504	-0.363645	-0.313569	-0.242972	-0.0598605	-0.0771482	-0.238982	-0.203892	-0.293858	-0.217333	-0.10949	-0.0563952	0.0927581	0.164598	-0.110169	-0.0763829
270	-0.386095	-0.363258	-0.38155	-0.243234	-0.0197114	-0.077084	-0.12587	-0.204022	-0.175925	-0.217617	-0.124846	-0.0565926	0.102297	0.164331	-0.0858879	-0.0765085
271	-0.284059	-0.363343	-0.198201	-0.243747	-0.123983	-0.0768715	-0.153513	-0.203733	-0.218178	-0.217463	-0.149532	-0.0568454	0.173262	0.164101	-0.112208	-0.0765432
272	-0.39473	-0.36305	-0.217995	-0.243579	-0.0529126	-0.0770453	-0.157804	-0.203547	-0.276277	-0.217466	-0.0794993	-0.0571874	0.10256	0.164135	-0.0515716	-0.0766748
273	-0.397177	-0.363167	-0.0466469	-0.243484	-0.104632	-0.0769566	-0.271927	-0.203379	-0.184454	-0.217682	-0.0719802	-0.0572694	0.145593	0.163908	-0.0625511	-0.0765825
274	-0.307477	-0.363291	-0.244583	-0.242763	-0.150565	-0.077058	-0.222523	-0.20363	-0.140815	-0.21756	-0.0334983	-0.0573233	0.241633	0.163841	-0.149534	-0.0765311
275	-0.281462	-0.363088	-0.344905	-0.24277	-0.0715905	-0.0773262	-0.241899	-0.203699	-0.168393	-0.21728	-0.0653137	-0.0572364	0.190893	0.164125	-0.0963274	-0.0767976
276	-0.256172	-0.362791	-0.234614	-0.243141	0.000814135	-0.0773054	-0.161078	-0.203838	-0.227856	-0.217102	-0.0352214	-0.0572657	0.163141	0.164223	-0.0405114	-0.0768686
277	-0.333134	-0.362405	-0.274718	-0.243111	-0.081634	-0.0770223	-0.236634	-0.203683	-0.307301	-0.217141	-0.129683	-0.0571859	0.133112	0.164219	-0.0560901	-0.0767369
278	-0.307308	-0.362299	-0.227735	-0.243225	-0.156741	-0.077039	-0.11966	-0.203802	-0.233426	-0.217467	-0.124117	-0.0574476	0.184104	0.164106	-0.0868147	-0.0766623
279	-0.374635	-0.362101	-0.326127	-0.243169	-0.100035	-0.0773257	-0.131329	-0.2035	-0.235528	-0.217524	-0.0843024	-0.0576874	0.182837	0.164178	-0.0219762	-0.0766988
280	-0.390247	-0.362146	-0.253924	-0.243466	-0.0756815	-0.0774071	-0.223766	-0.203241	-0.222569	-0.217589	-0.0505014	-0.0577828	0.100874	0.164245	0.0408278	-0.0765027
281	-0.377199	-0.362246	-0.18263	-0.243504	-0.0649773	-0.0774009	-0.256252	-0.203314	-0.283387	-0.217607	-0.0682466	-0.0577568	0.167829	0.164019	-0.0888584	-0.0760837
282	-0.31628	-0.3623	-0.113295	-0.243287	-0.0617948	-0.0773567	-0.125773	-0.203503	-0.309139	-0.217841	-0.00187935	-0.0577941	0.269707	0.164032	-0.070886	-0.0761291
283	-0.371601	-0.362136	-0.218565	-0.242826	0.014097	-0.0773015	-0.195314	-0.203227	-0.304931	-0.218164	-0.118816	-0.0575958	0.126606	0.164407	0.0311124	-0.0761105
284	-0.397187	-0.36217	-0.248571	-0.24274	-0.0349642	-0.0769785	-0.116258	-0.203199	-0.228492	-0.218471	-0.120894	-0.0578122	0.169189	0.164274	-0.0571791	-0.0757317
285	-0.328231	-0.362293	-0.266533	-0.242761	-0.110515	-0.0768306	-0.184705	-0.202893	-0.278173	-0.218506	-0.153209	-0.0580343	0.0342238	0.164291	-0.099041	-0.0756663
286	-0.372828	-0.362174	-0.277698	-0.242844	-0.0652492	-0.0769488	-0.128395	-0.202829	-0.23744	-0.218716	-0.0314132	-0.0583682	0.102048	0.163834	-0.177173	-0.0757483
287	-0.416962	-0.362211	-0.21478	-0.242966	-0.0824699	-0.0769079	-0.234194	-0.202569	-0.27791	-0.218781	0.0207642	-0.058274	0.173781	0.163618	-0.0197048	-0.076103
288	-0.425865	-0.362402	-0.227074	-0.242868	-0.0581969	-0.0769273	-0.249474	-0.202679	-0.252375	-0.218987	-0.0783066	-0.0579986	0.100868	0.163654	-0.0910396	-0.0759065
289	-0.352548	-0.362622	-0.250211	-0.242813	-0.11526	-0.0768622	-0.213324	-0.202841	-0.143585	-0.219103	0.105219	-0.0580691	0.172481	0.163436	-0.13604	-0.075959
290	-0.277865	-0.362587	-0.293256	-0.242839	-0.0942494	-0.0769951	-0.260903	-0.202878	-0.20134	-0.218842	-0.037996	-0.0575041	0.1511	0.163467	-0.207706	-0.0761669
291	-0.313357	-0.362295	-0.135121	-0.243013	-0.0464	-0.0770546	-0.236464	-0.203078	-0.274378	-0.218781	-0.0788916	-0.0574368	0.145492	0.163425	-0.108644	-0.0766205
292	-0.390759	-0.362127	-0.41877	-0.242642	-0.0808442	-0.0769493	-0.235462	-0.203193	-0.239665	-0.218972	-0.0113543	-0.0575106	0.156871	0.163363	-0.0798528	-0.0767305
293	-0.398034	-0.362225	-0.351524	-0.243245	-0.108002	-0.0769626	-0.233292	-0.203303	-0.231801	-0.219043	-0.142392	-0.0573525	0.181816	0.163341	-0.0677325	-0.0767412
294	-0.32434	-0.362347	-0.21199	-0.243615	-0.11911	-0.0770685	-0.149663	-0.203405	-0.289333	-0.219087	-0.0690485	-0.0576427	0.161208	0.163404	-0.184371	-0.0767105
295	-0.37383	-0.362218	-0.205403	-0.243507	-0.093246	-0.0772115	-0.273257	-0.203223	-0.162429	-0.219326	0.0387235	-0.0576815	0.22447	0.163396	-0.0424144	-0.0770767
296	-0.351838	-0.362257	-0.237661	-0.243378	-0.0157317	-0.0772659	-0.187516	-0.20346	-0.162723	-0.219133	-0.100191	-0.0573547	0.204496	0.163603	-0.0625613	-0.0769592
297	-0.368343	-0.362222	-0.232056	-0.243358	-0.0311606	-0.077058	-0.248785	-0.203406	-0.157109	-0.218942	-0.0720904	-0.0574994	0.0959602	0.163741	-0.0635918	-0.0769105
298	-0.443549	-0.362243	-0.268915	-0.24332	-0.159217	-0.0769035	-0.27603	-0.203559	-0.251723	-0.218734	-0.108037	-0.0575486	0.111664	0.163513	-0.107957	-0.0768657
299	-0.460138	-0.362515	-0.313928	-0.243406	-0.0629189	-0.0771797	-0.278903	-0.203802	-0.300759	-0.218845	-0.0240069	-0.057718	0.130568	0.163339	-0.136715	-0.07697
300	-0.299073	-0.362842	-0.335431	-0.243642	-0.0792664	-0.077132	-0.21679	-0.204053	-0.107224	-0.219119	-0.0752814	-0.0576052	0.164391	0.16323	-0.0129697	-0.0771698
301	-0.315028	-0.362629	-0.287161	-0.243948	-0.171886	-0.0771391	-0.10699	-0.204096	-0.191131	-0.218746	-0.100412	-0.0576642	0.122123	0.163233	-0.0531105	-0.0769558
302	-0.329514	-0.362471	-0.222855	-0.244092	-0.0696695	-0.0774539	-0.27303	-0.203773	-0.238836	-0.218654	-0.0911202	-0.0578062	0.162276	0.163097	-0.124783	-0.0768766
303	-0.44247	-0.362362	-0.185546	-0.244021	-0.172593	-0.0774281	-0.267265	-0.204002	-0.143885	-0.218721	-0.0091756	-0.0579165	0.147024	0.163094	-0.076362	-0.0770352
304	-0.376527	-0.362626	-0.243886	-0.243828	-0.0853182	-0.0777422	-0.148486	-0.204211	-0.264163	-0.218474	-0.131481	-0.0577556	0.12214	0.163041	-0.0410637	-0.077033
305	-0.439105	-0.362672	-0.370098	-0.243829	-0.0482224	-0.0777671	-0.179446	-0.204028	-0.191764	-0.218624	0.0232646	-0.0579982	0.118463	0.162907	-0.151873	-0.0769147
306	-0.296752	-0.362923	-0.211818	-0.244243	-0.132318	-0.0776702	-0.147246	-0.203947	-0.276907	-0.218536	-0.0530627	-0.0577317	0.173854	0.162761	-0.050248	-0.0771605
307	-0.387966	-0.362707	-0.340355	-0.244137	-0.0932939	-0.0778488	-0.206316	-0.203762	-0.249848	-0.218727	0.0191934	-0.0577165	0.217919	0.162797	-0.0953192	-0.0770725
308	-0.336792	-0.362789	-0.287384	-0.24445	-0.0632058	-0.0778991	-0.136727	-0.20377	-0.286464	-0.218828	-0.0418321	-0.0574659	0.181287	0.162977	0.00832319	-0.077132
309	-0.369952	-0.362704	-0.25263	-0.244589	-0.137075	-0.0778514	-0.212042	-0.203553	-0.190409	-0.219048	-0.160234	-0.0574152	0.223125	0.163036	-0.132189	-0.0768545
310	-0.309924	-0.362728	-0.0949406	-0.244615	-0.0306142	-0.0780431	-0.144905	-0.20358	-0.252888	-0.218955	-0.134679	-0.0577479	0.107811	0.163231	-0.0625261	-0.0770336
311	-0.306286	-0.362558	-0.252875	-0.244133	-0.0941864	-0.0778901	-0.230697	-0.203391	-0.180633	-0.219065	-0.0345427	-0.0579961	0.121255	0.163052	-0.0164865	-0.0769868
312	-0.26186	-0.362377	-0.275244	-0.244161	-0.014931	-0.0779425	-0.248543	-0.203479	-0.245332	-0.218941	0.100377	-0.0579207	0.188411	0.162917	-0.0968015	-0.0767922
313	-0.337046	-0.362054	-0.292997	-0.24426	-0.146819	-0.0777405	-0.226441	-0.203623	-0.276373	-0.219026	0.00938336	-0.0574133	0.115739	0.162999	-0.0056373	-0.0768564
314	-0.333598	-0.361975	-0.190841	-0.244416	-0.0919949	-0.0779612	-0.215762	-0.203696	-0.201544	-0.219209	-0.037795	-0.0571999	0.164678	0.162848	-0.0352993	-0.0766288
315	-0.404679	-0.361884	-0.198597	-0.244245	-0.0675884	-0.0780059	-0.254138	-0.203734	-0.26959	-0.219153	-0.000452369	-0.0571381	0.167269	0.162854	-0.0492093	-0.0764972
316	-0.371346	-0.36202	-0.270009	-0.244101	-0.0776161	-0.0779728	-0.162415	-0.203894	-0.219135	-0.219313	-0.145675	-0.0569582	0.172157	0.162868	-0.075407	-0.0764106
317	-0.27184	-0.36205	-0.250843	-0.244183	0.0297155	-0.0779717	-0.245085	-0.203763	-0.182555	-0.219312	0.0759717	-0.0572389	0.178439	0.162897	-0.153857	-0.0764074
318	-0.311939	-0.361765	-0.232817	-0.244204	-0.0918683	-0.077632	-0.25694	-0.203894	-0.168941	-0.219196	-0.159142	-0.0568187	0.249521	0.162946	-0.161058	-0.0766517
319	-0.347958	-0.361608	-0.147493	-0.244168	-0.113497	-0.0776768	-0.167156	-0.20406	-0.129168	-0.219038	0.00180132	-0.0571404	0.216704	0.163219	-0.04029	-0.0769172
320	-0.439684	-0.361565	-0.228654	-0.243865	-0.0421567	-0.0777891	-0.156856	-0.203945	-0.217639	-0.218756	-0.0323266	-0.0569557	0.151872	0.163386	-0.0433326	-0.0768023
321	-0.313903	-0.36181	-0.0824148	-0.243817	-0.0508617	-0.0776777	-0.145609	-0.203798	-0.129528	-0.218753	-0.0813945	-0.0568787	0.174722	0.16335	-0.127132	-0.0766978
322	-0.348736	-0.36166	-0.266643	-0.243314	-0.0185334	-0.0775942	-0.181681	-0.203616	-0.227615	-0.218475	-0.119067	-0.0569551	0.166096	0.163386	-0.0971425	-0.0768549
323	-0.304018	-0.36162	-0.212018	-0.243387	-0.0342966	-0.0774108	-0.199841	-0.203548	-0.237894	-0.218503	0.0086332	-0.057148	0.206727	0.163394	-0.0921912	-0.0769179
324	-0.327213	-0.361442	-0.122816	-0.24329	-0.0324595	-0.0772773	-0.159374	-0.203537	-0.11491	-0.218563	-0.0431791	-0.0569443	0.181925	0.163528	-0.0653811	-0.0769652
325	-0.343729	-0.361336	-0.295959	-0.242918	0.0396717	-0.077139	-0.192034	-0.2034	-0.260849	-0.218243	-0.0479337	-0.0569018	0.175501	0.163585	-0.100631	-0.0769294
326	-0.343312	-0.361282	-0.185736	-0.243081	-0.048981	-0.0767795	-0.179184	-0.203365	-0.277123	-0.218375	-0.0101289	-0.0568742	0.127543	0.163622	-0.0290303	-0.0770023
327	-0.399342	-0.361227	-0.167683	-0.242905	-0.148608	-0.0766943	-0.236634	-0.203291	-0.202805	-0.218555	-0.0486047	-0.0567309	0.185849	0.163511	-0.0211663	-0.0768552
328	-0.416417	-0.361343	-0.240621	-0.242675	-0.0244966	-0.0769142	-0.150297	-0.203393	-0.160087	-0.218507	-0.0264542	-0.056706	0.229106	0.163579	-0.107982	-0.0766849
329	-0.333701	-0.361511	-0.341534	-0.242669	-0.132293	-0.0767544	-0.208488	-0.203231	-0.270465	-0.218329	-0.10148	-0.0566138	0.204347	0.163779	-0.0493981	-0.0767803
330	-0.412547	-0.361427	-0.160357	-0.242969	0.0512243	-0.0769232	-0.263372	-0.203247	-0.18954	-0.218487	-0.065057	-0.0567501	0.161702	0.163903	-0.0320008	-0.0766971
331	-0.378715	-0.361582	-0.16825	-0.242719	-0.0144952	-0.0765349	-0.248113	-0.203429	-0.19166	-0.218399	-0.0586922	-0.0567753	0.173028	0.163896	-0.0994789	-0.0765616
332	-0.460463	-0.361634	-0.184168	-0.242494	-0.118766	-0.0763474	-0.14801	-0.203564	-0.269818	-0.218318	-0.147441	-0.0567811	0.25643	0.163923	-0.0626348	-0.0766309
333	-0.326985	-0.361931	-0.288547	-0.242318	-0.0390774	-0.0764752	-0.22492	-0.203397	-0.142759	-0.218474	0.0677633	-0.0570542	0.210032	0.164202	-0.033642	-0.0765887
334	-0.370085	-0.361826	-0.29599	-0.242457	-0.189565	-0.0763629	-0.139754	-0.203462	-0.211588	-0.218246	-0.0584258	-0.0566794	0.101661	0.16434	-0.0725047	-0.0764597
335	-0.384497	-0.361851	-0.232699	-0.242617	-0.0380734	-0.0767018	-0.319982	-0.203271	-0.152586	-0.218226	-0.149701	-0.0566846	0.179711	0.164152	-0.0851064	-0.0764479
336	-0.317493	-0.361919	-0.214594	-0.242588	-0.0519884	-0.0765865	-0.226934	-0.203619	-0.167309	-0.21803	-0.0650083	-0.0569622	0.208288	0.164198	-0.0688406	-0.0764737
337	-0.318339	-0.361786	-0.234566	-0.242504	-0.0323565	-0.0765133	-0.0761748	-0.203689	-0.223497	-0.217879	-0.152688	-0.0569862	0.11733	0.16433	-0.059756	-0.076451
338	-0.423133	-0.361657	-0.352959	-0.242481	-0.0793426	-0.0763823	-0.159871	-0.20331	-0.219791	-0.217896	0.0379398	-0.0572702	0.189887	0.16419	-0.0293421	-0.0764015
339	-0.386134	-0.361839	-0.263507	-0.242808	-0.1369	-0.076391	-0.263957	-0.203182	-0.228845	-0.217902	-0.005149	-0.0569885	0.13011	0.164266	-0.0800515	-0.0762623
340	-0.270217	-0.361911	-0.126804	-0.242869	-0.0696729	-0.0765695	-0.21695	-0.203361	-0.159446	-0.217934	-0.110793	-0.0568356	0.169761	0.164166	-0.0532846	-0.0762734
341	-0.386397	-0.361641	-0.235842	-0.242527	-0.0444496	-0.0765492	-0.207362	-0.203401	-0.253208	-0.217762	0.0463953	-0.0569943	0.154167	0.164182	-0.0220382	-0.0762058
342	-0.448038	-0.361714	-0.273809	-0.242508	-0.18961	-0.0764551	-0.258713	-0.203413	-0.282064	-0.217866	-0.175028	-0.0566911	0.180963	0.164153	-0.0631471	-0.076047
343	-0.352119	-0.361966	-0.292952	-0.242599	-0.0325873	-0.076786	-0.160883	-0.203574	-0.243974	-0.218054	0.00497434	-0.0570371	0.175628	0.164202	-0.0916738	-0.0760093
344	-0.419599	-0.361938	-0.219014	-0.242746	-0.126403	-0.0766571	-0.163934	-0.20345	-0.227744	-0.218129	-0.0416816	-0.0568563	0.126373	0.164235	-0.113619	-0.0760549
345	-0.353855	-0.362105	-0.289306	-0.242677	0.00919579	-0.0768017	-0.192625	-0.203335	-0.277435	-0.218157	-0.0599078	-0.0568122	0.191203	0.164125	-0.00521402	-0.0761641
346	-0.405503	-0.362081	-0.214279	-0.242812	-0.102753	-0.0765525	-0.192243	-0.203304	-0.205173	-0.218329	-0.0578871	-0.0568211	0.208751	0.164203	-0.0446058	-0.0759585
347	-0.428761	-0.362207	-0.225556	-0.24273	-0.115458	-0.0766282	-0.185101	-0.203272	-0.100493	-0.218291	-0.0538094	-0.0568242	0.208031	0.164332	-0.125168	-0.0758679
348	-0.363887	-0.362399	-0.25967	-0.24268	-0.0991918	-0.0767401	-0.189714	-0.20322	-0.36537	-0.217951	-0.0570411	-0.0568155	0.205271	0.164458	-0.0864342	-0.0760099
349	-0.375706	-0.362403	-0.248229	-0.242729	-0.0631988	-0.0768046	-0.143086	-0.203181	-0.229808	-0.218375	-0.00169681	-0.0568162	0.194147	0.164575	-0.0439334	-0.0760399
350	-0.333432	-0.362441	-0.263971	-0.242745	0.049255	-0.0767656	-0.248158	-0.203009	-0.12494	-0.218408	-0.118917	-0.0566583	0.112611	0.16466	-0.181115	-0.0759479
351	-0.272865	-0.362358	-0.211655	-0.242806	-0.065205	-0.0764056	-0.128223	-0.203138	-0.243704	-0.218141	-0.0829372	-0.0568361	0.0931006	0.164511	-0.0493682	-0.0762484
352	-0.377742	-0.362103	-0.258018	-0.242717	-0.0653074	-0.0763736	-0.243606	-0.202924	-0.145761	-0.218214	-0.150446	-0.0569105	0.127839	0.164308	-0.0374827	-0.0761718
353	-0.32385	-0.362148	-0.145679	-0.24276	-0.109172	-0.0763422	-0.233638	-0.20304	-0.206556	-0.218008	-0.213842	-0.0571762	0.119192	0.164204	-0.0115857	-0.0760619
354	-0.293676	-0.362039	-0.284275	-0.242485	-0.14907	-0.0764352	-0.243057	-0.203127	-0.171699	-0.217975	-0.0924136	-0.05762	0.22958	0.164077	-0.0632081	-0.0758792
355	-0.407051	-0.361846	-0.127768	-0.242603	-0.101714	-0.0766404	-0.269981	-0.203239	-0.238304	-0.217845	-0.00579662	-0.0577183	0.0280249	0.164262	-0.0110915	-0.0758434
356	-0.394065	-0.361973	-0.393844	-0.24228	-0.0478524	-0.076711	-0.236484	-0.203427	-0.148588	-0.217902	-0.0883331	-0.0575721	0.148803	0.163878	-0.0990058	-0.075661
357	-0.295818	-0.362063	-0.156299	-0.242706	-0.163546	-0.07663	-0.125023	-0.20352	-0.167117	-0.217708	-0.131746	-0.0576585	0.157339	0.163836	-0.0590108	-0.0757266
358	-0.321751	-0.361878	-0.176081	-0.242464	-0.140668	-0.0768734	-0.239643	-0.2033	-0.214405	-0.217566	-0.0330986	-0.057866	0.087863	0.163818	-0.0374259	-0.0756798
359	-0.327214	-0.361766	-0.198534	-0.242278	-0.0786128	-0.0770516	-0.206991	-0.203402	-0.243322	-0.217557	-0.0194288	-0.0577968	0.166332	0.163605	-0.0777571	-0.0755729
360	-0.353354	-0.36167	-0.153113	-0.242156	-0.0365149	-0.077056	-0.201157	-0.203412	-0.0845857	-0.217629	-0.0759263	-0.0576899	0.138901	0.163613	-0.00270314	-0.075579
361	-0.410308	-0.361646	-0.177599	-0.241909	0.031966	-0.0769433	-0.193921	-0.203406	-0.210858	-0.217259	-0.105512	-0.0577406	0.150407	0.163544	-0.0564445	-0.0753766
362	-0.383881	-0.361781	-0.319665	-0.241731	-0.0227472	-0.0766417	-0.23246	-0.203379	-0.149025	-0.217241	-0.0578484	-0.0578729	0.0756778	0.163508	-0.0943251	-0.0753241
363	-0.354763	-0.361842	-0.268473	-0.241946	-0.140271	-0.0764928	-0.156317	-0.20346	-0.172568	-0.217053	-0.0970383	-0.0578729	0.158058	0.163265	-0.105784	-0.0753766
364	-0.323919	-0.361823	-0.303836	-0.242019	-0.0944886	-0.0766685	-0.277637	-0.20333	-0.10437	-0.21693	-0.0981553	-0.0579808	0.188943	0.163251	-0.0449728	-0.0754604
365	-0.354421	-0.361719	-0.299424	-0.242189	-0.154132	-0.0767174	-0.240198	-0.203534	-0.200494	-0.216621	-0.0820078	-0.0580911	0.146704	0.163322	-0.00809056	-0.0753766
366	-0.302451	-0.361699	-0.321585	-0.242346	-0.0621556	-0.0769295	-0.147875	-0.203634	-0.178263	-0.216577	0.0312094	-0.0581566	0.105762	0.163276	-0.0922833	-0.0751923
367	-0.293796	-0.361537	-0.331119	-0.242562	0.0138708	-0.0768892	-0.299155	-0.203482	-0.164558	-0.216472	-0.0249619	-0.0579125	0.145512	0.163119	-0.0365854	-0.075239
368	-0.414533	-0.361352	-0.163055	-0.242804	-0.0654032	-0.0766419	-0.141958	-0.203743	-0.234866	-0.216331	-0.0283122	-0.0578227	0.221462	0.163071	-0.0479651	-0.0751337
369	-0.324934	-0.361497	-0.317737	-0.242587	0.000337521	-0.0766113	-0.195436	-0.203575	-0.209715	-0.216381	-0.214231	-0.0577425	0.134202	0.16323	-0.0601664	-0.0750598
370	-0.379785	-0.361398	-0.168916	-0.242791	-0.0885138	-0.0764028	-0.21817	-0.203553	-0.215768	-0.216363	-0.0714374	-0.0581666	0.182219	0.163151	-0.0924958	-0.0750195
371	-0.418199	-0.361447	-0.263843	-0.242591	-0.0918028	-0.0764355	-0.171246	-0.203592	-0.254912	-0.216362	-0.169473	-0.0582025	0.109489	0.163203	-0.075276	-0.0750667
372	-0.35577	-0.3616	-0.181825	-0.242648	-0.113313	-0.0764769	-0.161873	-0.203505	-0.16384	-0.216466	-0.0761343	-0.0585024	0.197752	0.163058	-0.0701905	-0.0750673
373	-0.311669	-0.361585	-0.295737	-0.242485	0.00369624	-0.076576	-0.173208	-0.203393	-0.18419	-0.216324	0.0398717	-0.0585498	0.108122	0.163151	-0.0405414	-0.0750542
374	-0.377597	-0.361451	-0.218934	-0.242627	-0.0371696	-0.0763608	-0.18852	-0.203312	-0.16189	-0.216238	-0.139655	-0.0582859	0.152202	0.163003	-0.0721958	-0.0749616
375	-0.428664	-0.361494	-0.353832	-0.242564	-0.205547	-0.076256	-0.191022	-0.203273	-0.306855	-0.216093	0.00443623	-0.0585035	0.182552	0.162975	-0.0987126	-0.0749542
376	-0.399621	-0.361673	-0.178538	-0.242861	-0.0536309	-0.0766007	-0.191894	-0.20324	-0.094689	-0.216335	-0.0453999	-0.0583356	0.226619	0.163027	-0.0112046	-0.0750176
377	-0.447844	-0.361774	-0.182401	-0.24269	-0.168716	-0.0765397	-0.229975	-0.20321	-0.21938	-0.216011	-0.0531636	-0.0583012	0.114581	0.163196	-0.0397545	-0.0748479
378	-0.402356	-0.362002	-0.217811	-0.24253	-0.0980259	-0.0767842	-0.107091	-0.203281	-0.134641	-0.21602	-0.112146	-0.0582876	0.180648	0.163067	-0.0259496	-0.0747548
379	-0.408383	-0.362109	-0.236928	-0.242464	-0.019809	-0.0768404	-0.19078	-0.203026	-0.175841	-0.215805	-0.0290487	-0.0584301	0.0710957	0.163113	-0.0713637	-0.0746257
380	-0.343501	-0.362231	-0.16608	-0.24245	-0.0261382	-0.0766899	-0.210317	-0.202994	-0.157369	-0.215699	-0.0677782	-0.0583526	0.164104	0.162871	-0.190062	-0.0746171
381	-0.264155	-0.362182	-0.275215	-0.242249	-0.14807	-0.0765568	-0.226006	-0.203013	-0.113691	-0.215546	-0.0988981	-0.0583774	0.273907	0.162874	-0.0774437	-0.0749209
382	-0.285217	-0.361925	-0.233839	-0.242335	-0.0620693	-0.0767445	-0.168813	-0.203074	-0.23026	-0.215278	-0.105936	-0.0584837	0.169954	0.163165	-0.0211668	-0.0749275
383	-0.415709	-0.361724	-0.207003	-0.242313	-0.0978095	-0.0767061	-0.257979	-0.202984	-0.232107	-0.215318	-0.0759497	-0.0586079	0.163402	0.163183	-0.129536	-0.0747868
384	-0.325954	-0.361865	-0.188211	-0.242221	-0.0455857	-0.0767612	-0.234873	-0.203128	-0.207214	-0.215362	-0.012647	-0.0586532	0.230928	0.163184	-0.102297	-0.0749297
385	-0.346866	-0.361771	-0.238416	-0.24208	-0.0878658	-0.07668	-0.191981	-0.20321	-0.190729	-0.21534	-0.0445014	-0.0585334	0.240291	0.16336	-0.0170085	-0.075001
386	-0.374836	-0.361733	-0.225481	-0.242071	-0.122892	-0.0767091	-0.166698	-0.203181	-0.223863	-0.215276	-0.0590137	-0.058497	0.144649	0.16356	-0.0844139	-0.0748503
387	-0.332616	-0.361766	-0.265986	-0.242028	-0.025548	-0.0768287	-0.225399	-0.203087	-0.180712	-0.215299	-0.0826379	-0.0584983	0.178968	0.163511	-0.109838	-0.0748751
388	-0.318127	-0.361691	-0.325094	-0.24209	-0.126192	-0.0766962	-0.167212	-0.203144	-0.219797	-0.215209	-0.0388121	-0.0585607	0.0820245	0.163551	-0.112706	-0.0749655
389	-0.328415	-0.361579	-0.273623	-0.242304	-0.0819045	-0.0768238	-0.255982	-0.203052	-0.24797	-0.215221	0.00861163	-0.0585098	0.119933	0.163341	-0.0842203	-0.0750627
390	-0.397652	-0.361494	-0.244097	-0.242384	-0.0495437	-0.0768369	-0.141776	-0.203188	-0.197358	-0.215305	-0.0274644	-0.0583372	0.085284	0.163229	-0.0932587	-0.0750863
391	-0.496473	-0.361586	-0.197403	-0.242389	-0.0911022	-0.0767669	-0.241265	-0.20303	-0.20648	-0.215259	-0.0764081	-0.0582581	0.163137	0.163029	0.0185112	-0.0751329
392	-0.328952	-0.361931	-0.319223	-0.242274	-0.177551	-0.0768035	-0.275439	-0.203128	-0.162599	-0.215237	-0.0461799	-0.0583045	0.116485	0.16303	-0.0783207	-0.0748934
393	-0.410596	-0.361847	-0.224825	-0.24247	-0.0519356	-0.0770605	-0.215498	-0.203312	-0.204865	-0.215102	-0.057038	-0.0582736	0.190802	0.162911	-0.0944035	-0.0749021
394	-0.400825	-0.361971	-0.30353	-0.242425	-0.0369109	-0.0769966	-0.115692	-0.203343	-0.222416	-0.215076	-0.0616446	-0.0582704	0.132175	0.162982	-0.0859394	-0.0749517
395	-0.373353	-0.36207	-0.207485	-0.24258	-0.061977	-0.0768949	-0.269055	-0.203121	-0.216591	-0.215095	0.0367017	-0.058279	0.184624	0.162904	-0.0933932	-0.0749796
396	-0.406438	-0.362098	-0.30698	-0.242491	-0.0395329	-0.0768571	-0.197139	-0.203288	-0.274878	-0.215099	-0.0690909	-0.0580385	0.253808	0.162959	0.0104609	-0.0750262
397	-0.340089	-0.36221	-0.239437	-0.242654	-0.0944349	-0.0767629	-0.308845	-0.203272	-0.275251	-0.21525	-0.0820238	-0.0580664	0.143313	0.163188	-0.0902354	-0.0748104
398	-0.424081	-0.362155	-0.349601	-0.242646	-0.0879976	-0.0768074	-0.210389	-0.203538	-0.0797221	-0.215401	-0.0710373	-0.0581268	0.159047	0.163138	-0.0984979	-0.0748492
399	-0.369396	-0.36231	-0.327193	-0.242915	-0.0681189	-0.0768355	-0.196726	-0.203556	-0.248847	-0.21506	-0.185404	-0.0581592	0.130675	0.163128	-0.0546671	-0.0749086
400	-0.316076	-0.362328	-0.23571	-0.243126	-0.0983962	-0.0768136	-0.26961	-0.203538	-0.210727	-0.215145	-0.141286	-0.0584781	0.158998	0.163046	-0.124519	-0.0748579
401	-0.322566	-0.362212	-0.269931	-0.243107	-0.156542	-0.0768676	-0.250663	-0.203704	-0.164349	-0.215134	-0.0145523	-0.0586852	0.233804	0.163036	-0.0546767	-0.0749821
402	-0.377722	-0.362113	-0.214457	-0.243174	-0.14911	-0.0770663	-0.258141	-0.203821	-0.278703	-0.215007	-0.05658	-0.0585751	0.149998	0.163213	-0.0546601	-0.0749314
403	-0.453831	-0.362152	-0.192417	-0.243103	-0.120999	-0.0772455	-0.240674	-0.203956	-0.176967	-0.215165	-0.132486	-0.0585701	0.146086	0.16318	-0.0630769	-0.074881
404	-0.366775	-0.36238	-0.204277	-0.242977	-0.156017	-0.0773541	-0.208548	-0.204047	-0.153213	-0.215071	-0.108128	-0.0587535	0.161367	0.163137	-0.0444722	-0.0748517
405	-0.399215	-0.362391	-0.1408	-0.242881	-0.0284975	-0.0775488	-0.203583	-0.204058	-0.27517	-0.214918	-0.0344694	-0.0588758	0.137414	0.163133	-0.135456	-0.0747765
406	-0.413788	-0.362482	-0.192241	-0.242629	-0.0904484	-0.0774277	-0.259454	-0.204057	-0.189019	-0.215066	-0.114459	-0.0588155	0.197804	0.16307	-0.128179	-0.0749263
407	-0.251096	-0.362608	-0.069934	-0.242505	-0.116739	-0.0774597	-0.141948	-0.204193	-0.223269	-0.215002	-0.0443792	-0.0589526	0.211196	0.163155	-0.0496395	-0.0750575
408	-0.421246	-0.362334	-0.311824	-0.242081	-0.0569808	-0.0775562	-0.211456	-0.20404	-0.198401	-0.215023	-0.0632356	-0.0589167	0.165349	0.163273	-0.113174	-0.074995
409	-0.382073	-0.362478	-0.321777	-0.242252	-0.141881	-0.0775058	-0.239191	-0.204059	-0.270798	-0.214982	-0.0743646	-0.0589273	0.0988247	0.163278	-0.0461844	-0.0750886
410	-0.376341	-0.362526	-0.213325	-0.242446	-0.095517	-0.0776632	-0.151327	-0.204144	-0.242722	-0.215118	-0.0736643	-0.0589651	0.164246	0.163121	0.00451256	-0.075018
411	-0.392016	-0.36256	-0.182433	-0.242375	-0.115344	-0.0777068	-0.0960254	-0.204016	-0.270098	-0.215186	0.0240618	-0.0590009	0.208752	0.163123	-0.0660686	-0.074824
412	-0.322394	-0.362632	-0.201871	-0.24223	0.00856373	-0.0777983	-0.212021	-0.203753	-0.313186	-0.215319	-0.138383	-0.0587988	0.2012	0.163234	-0.142318	-0.0748027
413	-0.329118	-0.362534	-0.279482	-0.242132	-0.117103	-0.0775887	-0.210585	-0.203773	-0.235344	-0.215557	-0.0688082	-0.058992	0.11353	0.163327	-0.0674785	-0.0749665
414	-0.336147	-0.362453	-0.334173	-0.242222	-0.0437145	-0.0776844	-0.194431	-0.203789	-0.310813	-0.215605	-0.103513	-0.0590158	0.217833	0.163206	-0.0346114	-0.0749484
415	-0.354559	-0.36239	-0.226866	-0.242444	-0.147529	-0.0776023	-0.288013	-0.203767	-0.144938	-0.215835	-0.0930549	-0.0591232	0.141628	0.163338	-0.119788	-0.074851
416	-0.414197	-0.362371	-0.250379	-0.242407	-0.106436	-0.0777708	-0.212047	-0.20397	-0.179723	-0.215664	-0.0650452	-0.059205	0.127941	0.163286	-0.146308	-0.0749593
417	-0.371225	-0.362495	-0.248615	-0.242426	-0.0451704	-0.0778397	-0.159804	-0.203989	-0.195078	-0.215577	-0.0157595	-0.059219	0.121413	0.163201	-0.132539	-0.0751308
418	-0.35628	-0.362516	-0.27055	-0.242441	-0.0124046	-0.0777614	-0.183423	-0.203883	-0.11271	-0.215528	-0.127656	-0.0591148	0.247329	0.1631	-0.0662779	-0.0752684
419	-0.368301	-0.362501	-0.195037	-0.242508	-0.0637072	-0.077605	-0.30751	-0.203834	-0.180387	-0.215282	0.0419183	-0.0592788	0.142416	0.163302	-0.127292	-0.0752469
420	-0.248077	-0.362515	-0.31526	-0.242395	-0.0490739	-0.0775719	-0.149047	-0.204082	-0.27248	-0.215199	-0.149383	-0.0590373	0.0920014	0.163252	-0.0586866	-0.0753711
421	-0.347227	-0.362243	-0.206802	-0.242568	-0.114373	-0.077504	-0.205485	-0.203951	-0.311463	-0.215335	-0.115861	-0.0592524	0.171256	0.163082	-0.0797936	-0.0753314
422	-0.246557	-0.362207	-0.202815	-0.242483	-0.0507162	-0.0775916	-0.161498	-0.203954	-0.315654	-0.215564	0.00689658	-0.0593868	0.153211	0.163102	0.00215376	-0.075342
423	-0.328882	-0.361933	-0.161305	-0.242389	-0.0882612	-0.0775279	-0.311691	-0.203854	-0.212001	-0.215801	0.0183705	-0.0592298	0.149735	0.163078	-0.10298	-0.0751584
424	-0.436131	-0.361855	-0.264691	-0.242197	-0.0663761	-0.0775533	-0.199877	-0.204109	-0.161652	-0.215792	-0.118429	-0.0590463	0.13702	0.163047	-0.0818895	-0.0752242
425	-0.364621	-0.36203	-0.242453	-0.24225	-0.117048	-0.0775269	-0.153842	-0.204099	-0.257146	-0.215664	-0.0966125	-0.0591864	0.0788818	0.162986	-0.14133	-0.0752399
426	-0.391576	-0.362036	-0.233958	-0.242251	-0.135379	-0.0776199	-0.139805	-0.203981	-0.277328	-0.215762	0.055695	-0.0592744	0.0893847	0.162788	-0.0147928	-0.0753954
427	-0.372367	-0.362105	-0.226777	-0.242231	-0.0919439	-0.0777555	-0.188194	-0.20383	-0.174092	-0.215906	-0.0813321	-0.0590046	0.123368	0.162615	-0.0968902	-0.0752531
428	-0.458876	-0.362129	-0.248866	-0.242195	0.0456654	-0.0777887	-0.198586	-0.203793	-0.189161	-0.215808	-0.0744584	-0.0590568	0.177407	0.162523	-0.00930585	-0.0753038
429	-0.360704	-0.362355	-0.257214	-0.242211	-0.0939509	-0.0775003	-0.278165	-0.203781	-0.241382	-0.215746	-0.0393227	-0.0590928	0.163103	0.162558	-0.0490316	-0.0751496
430	-0.342387	-0.362352	-0.231752	-0.242246	-0.0692356	-0.0775386	-0.17808	-0.203954	-0.157178	-0.215806	-0.0491547	-0.0590468	0.199107	0.162559	-0.151102	-0.0750887
431	-0.404701	-0.362305	-0.235341	-0.242221	-0.141984	-0.0775193	-0.148355	-0.203894	-0.111965	-0.21567	-0.0740129	-0.0590237	0.110656	0.162644	-0.0574663	-0.0752655
432	-0.428064	-0.362404	-0.146197	-0.242205	-0.0574903	-0.0776689	-0.118448	-0.203765	-0.199834	-0.215429	-0.120973	-0.0590585	0.0644309	0.162524	-0.0455088	-0.0752242
433	-0.412574	-0.362556	-0.299085	-0.241983	-0.106327	-0.0776222	-0.133058	-0.203568	-0.162555	-0.215393	-0.0406449	-0.0592018	0.148083	0.162297	-0.0333897	-0.0751554
434	-0.358217	-0.362671	-0.252182	-0.242115	0.0625039	-0.0776885	-0.220317	-0.203405	-0.24273	-0.215271	-0.0981895	-0.059159	0.203293	0.162264	-0.0893521	-0.0750589
435	-0.34402	-0.362661	-0.324656	-0.242138	-0.0320211	-0.0773655	-0.229194	-0.203444	-0.217488	-0.215334	-0.0175821	-0.0592489	0.224025	0.162358	-0.0674573	-0.0750919
436	-0.406033	-0.362618	-0.20806	-0.242328	-0.00290095	-0.0772612	-0.195537	-0.203503	-0.22241	-0.215339	-0.0668772	-0.0591531	0.185964	0.1625	-0.0348566	-0.0750743
437	-0.417257	-0.362718	-0.23827	-0.242249	-0.0179936	-0.0770907	-0.153537	-0.203485	-0.246058	-0.215355	-0.0954619	-0.0591708	0.285139	0.162554	-0.0845971	-0.0749821
438	-0.343027	-0.362842	-0.145531	-0.24224	-0.0123004	-0.0769554	-0.194026	-0.203371	-0.288968	-0.215425	-0.0551123	-0.0592539	0.264429	0.162835	-0.0843446	-0.0750041
439	-0.380301	-0.362797	-0.321133	-0.242019	0.00789977	-0.0768078	-0.222486	-0.203349	-0.174868	-0.215593	0.0324965	-0.0592444	0.188482	0.163066	-0.000770211	-0.0750254
440	-0.36786	-0.362837	-0.166474	-0.2422	-0.153333	-0.0766149	-0.269376	-0.203393	-0.236948	-0.215501	-0.0468202	-0.0590355	0.122175	0.163124	-0.0897255	-0.0748563
441	-0.396993	-0.362848	-0.240086	-0.242028	-0.0748016	-0.0767892	-0.211288	-0.203543	-0.178873	-0.215549	-0.135644	-0.0590077	0.180129	0.163031	-0.0176577	-0.0748901
442	-0.415287	-0.362926	-0.191425	-0.242023	-0.0717956	-0.0767847	-0.255181	-0.20356	-0.217406	-0.215466	-0.000519876	-0.0591815	0.0960973	0.16307	0.015496	-0.0747603
443	-0.318468	-0.363044	-0.257952	-0.241909	-0.0896075	-0.0767734	-0.151998	-0.203677	-0.279987	-0.215471	-0.0111762	-0.0590488	0.197625	0.162919	0.00281609	-0.0745561
444	-0.414822	-0.362944	-0.226957	-0.241945	-0.0369074	-0.0768024	-0.225531	-0.203561	-0.245117	-0.215616	-0.0633274	-0.0589407	0.229017	0.162997	-0.000429872	-0.0743814
445	-0.387574	-0.363061	-0.277547	-0.241911	-0.0342404	-0.0767125	-0.258743	-0.20361	-0.223738	-0.215683	-0.116092	-0.0589506	0.113911	0.163146	-0.130715	-0.0742149
446	-0.440086	-0.363116	-0.286367	-0.241991	-0.14764	-0.0766171	-0.172323	-0.203734	-0.235503	-0.215701	-0.0812027	-0.059079	0.208318	0.163035	-0.168388	-0.0743418
447	-0.409525	-0.363288	-0.227322	-0.242091	0.000171985	-0.0767763	-0.171899	-0.203664	-0.243206	-0.215745	-0.0496136	-0.0591286	0.130821	0.163136	-0.103338	-0.0745527
448	-0.280286	-0.363392	-0.339838	-0.242058	-0.0719992	-0.0766042	-0.254231	-0.203592	-0.247473	-0.215807	-0.167138	-0.0591073	0.188653	0.163064	-0.106239	-0.0746171
449	-0.435711	-0.363206	-0.172	-0.242276	-0.102815	-0.0765939	-0.252294	-0.203706	-0.146011	-0.215877	-0.0913252	-0.0593484	0.0810031	0.163121	-0.0681168	-0.0746877
450	-0.516366	-0.363368	-0.151942	-0.242119	-0.103378	-0.0766523	-0.32085	-0.203814	-0.225028	-0.215722	-0.121226	-0.0594197	0.201752	0.162938	-0.0594043	-0.074673
451	-0.389413	-0.363708	-0.390241	-0.241919	-0.114769	-0.0767117	-0.181914	-0.204074	-0.205551	-0.215742	-0.166987	-0.059557	0.170739	0.163025	-0.092823	-0.0746391
452	-0.407603	-0.363765	-0.341846	-0.242248	-0.0520701	-0.0767961	-0.234941	-0.204025	-0.0961148	-0.21572	-0.00794938	-0.0597952	0.080905	0.163042	-0.103909	-0.0746794
453	-0.329578	-0.363862	-0.256047	-0.242468	-0.198887	-0.0767414	-0.221978	-0.204093	-0.217369	-0.215455	0.133577	-0.0596805	0.184045	0.16286	-0.0109568	-0.0747441
454	-0.413676	-0.363786	-0.28406	-0.242498	-0.0847421	-0.077011	-0.216564	-0.204133	-0.200621	-0.215459	0.036791	-0.0592539	0.114277	0.162907	-0.135901	-0.0746033
455	-0.327216	-0.363896	-0.352723	-0.24259	-0.0819552	-0.0770281	-0.184292	-0.20416	-0.242093	-0.215427	-0.0634507	-0.0590423	0.132945	0.1628	-0.038166	-0.0747383
456	-0.322377	-0.363815	-0.189997	-0.242832	-0.0797986	-0.0770389	-0.215368	-0.204116	-0.149281	-0.215485	-0.0213344	-0.059052	0.18409	0.162734	-0.0702429	-0.0746579
457	-0.360577	-0.363724	-0.156399	-0.242716	-0.0784977	-0.0770449	-0.221841	-0.204141	-0.247592	-0.21534	-0.0796779	-0.0589693	0.162748	0.162781	-0.0339263	-0.0746483
458	-0.285551	-0.363717	-0.215539	-0.242527	-0.116138	-0.0770481	-0.122829	-0.20418	-0.184655	-0.215411	-0.123084	-0.0590146	0.122551	0.162781	-0.133111	-0.0745591
459	-0.31276	-0.363547	-0.115674	-0.242468	-0.11742	-0.0771335	-0.173691	-0.204002	-0.158012	-0.215344	-0.0184371	-0.0591545	0.0965688	0.162693	-0.182816	-0.074687
460	-0.371602	-0.363436	-0.232679	-0.242192	-0.0690449	-0.0772212	-0.159587	-0.203936	-0.139873	-0.215219	-0.0956195	-0.0590658	0.193601	0.162549	-0.178322	-0.0749226
461	-0.29477	-0.363454	-0.361258	-0.242171	-0.0554927	-0.0772035	-0.173618	-0.20384	-0.227982	-0.215055	0.0418832	-0.0591453	0.128912	0.162616	-0.148935	-0.0751473
462	-0.522013	-0.363305	-0.208449	-0.24243	0.0135641	-0.0771564	-0.279974	-0.203774	-0.153686	-0.215083	0.00676977	-0.0589261	0.145925	0.162543	-0.106957	-0.0753074
463	-0.419859	-0.363648	-0.298617	-0.242356	-0.097923	-0.07696	-0.27267	-0.203939	-0.168969	-0.21495	-0.0804164	-0.0587839	0.185402	0.162507	-0.103661	-0.0753759
464	-0.383357	-0.36377	-0.27673	-0.242478	-0.0406797	-0.0770053	-0.268006	-0.204087	-0.182565	-0.214851	-0.0793026	-0.0588306	0.140131	0.162557	-0.0127178	-0.075437
465	-0.345402	-0.363812	-0.323984	-0.242551	-0.0989246	-0.076927	-0.173414	-0.204225	-0.275517	-0.214781	-0.155953	-0.0588748	0.15951	0.162509	-0.0385594	-0.0753018
466	-0.318542	-0.363772	-0.275044	-0.242726	-0.129082	-0.0769743	-0.1416	-0.204159	-0.118284	-0.214912	-0.0681066	-0.0590835	0.238732	0.162502	-0.0343323	-0.0752228
467	-0.350721	-0.363675	-0.204063	-0.242796	-0.0726891	-0.0770861	-0.268338	-0.204025	-0.199858	-0.214704	-0.00905416	-0.0591029	0.168952	0.162666	-0.198603	-0.0751351
468	-0.346727	-0.363648	-0.236095	-0.242713	-0.129243	-0.0770767	-0.108013	-0.204162	-0.232945	-0.214673	-0.0577248	-0.0589957	0.156109	0.162679	-0.0786229	-0.0753994
469	-0.362519	-0.363611	-0.184339	-0.242699	-0.0642971	-0.0771882	-0.258767	-0.203957	-0.21208	-0.214712	0.034201	-0.058993	0.20521	0.162665	-0.0430262	-0.0754063
470	-0.360636	-0.363609	-0.307591	-0.242574	-0.0634871	-0.0771607	-0.0920013	-0.204074	-0.293654	-0.214706	-0.145739	-0.0587943	0.198878	0.162756	-0.0738287	-0.0753373
471	-0.419563	-0.363603	-0.284068	-0.242713	-0.0500676	-0.0771316	-0.0894919	-0.203835	-0.230195	-0.214874	-0.13725	-0.0589793	0.134108	0.162833	-0.0131785	-0.0753341
472	-0.36373	-0.363722	-0.165836	-0.2428	-0.0198277	-0.0770741	-0.18572	-0.203593	-0.200823	-0.214906	-0.161112	-0.0591455	0.17054	0.162772	-0.0750166	-0.0752021
473	-0.539568	-0.363722	-0.209268	-0.242637	-0.0313028	-0.0769528	-0.129234	-0.203555	-0.218104	-0.214877	-0.0499704	-0.0593615	0.141424	0.162788	-0.0362992	-0.0752017
474	-0.362312	-0.364093	-0.354617	-0.242567	-0.116118	-0.0768563	-0.214167	-0.203398	-0.200217	-0.214883	-0.0968002	-0.0593416	0.170703	0.162743	-0.0916897	-0.0751195
475	-0.302574	-0.36409	-0.199736	-0.242803	-0.0852072	-0.0769392	-0.150793	-0.20342	-0.115182	-0.214853	-0.0366551	-0.0594207	0.132575	0.16276	-0.0611843	-0.0751544
476	-0.37201	-0.36396	-0.260537	-0.242713	-0.214478	-0.0769566	-0.228226	-0.20331	-0.275912	-0.214643	-0.027885	-0.0593727	0.229566	0.162696	-0.0212925	-0.075125
477	-0.341326	-0.363977	-0.240982	-0.24275	-0.0773331	-0.0772455	-0.197305	-0.203362	-0.195632	-0.214771	-0.104054	-0.0593066	0.206118	0.162837	-0.132322	-0.0750119
478	-0.416521	-0.36393	-0.306963	-0.242746	0.0123663	-0.0772457	-0.125593	-0.203349	-0.157585	-0.214731	-0.133407	-0.0594004	0.138484	0.162927	-0.10157	-0.0751321
479	-0.476436	-0.36404	-0.256072	-0.242881	-0.173174	-0.0770582	-0.276596	-0.203187	-0.130105	-0.214612	-0.133995	-0.0595552	0.159348	0.162876	-0.0700321	-0.0751874
480	-0.307676	-0.364274	-0.142854	-0.242908	-0.121177	-0.0772588	-0.105923	-0.20334	-0.1963	-0.214435	0.00454537	-0.0597106	0.166525	0.162869	-0.0174008	-0.0751766
481	-0.363584	-0.364156	-0.222719	-0.2427	-0.0926769	-0.0773503	-0.215632	-0.203137	-0.24367	-0.214398	-0.0362649	-0.0595768	0.232392	0.162877	-0.0788288	-0.0750563
482	-0.284982	-0.364155	-0.313695	-0.242658	-0.0165027	-0.0773822	-0.209929	-0.203163	-0.229627	-0.214458	0.0174513	-0.0595283	0.180279	0.163021	-0.105745	-0.0750641
483	-0.372339	-0.363991	-0.263302	-0.242806	-0.100559	-0.0772559	-0.223998	-0.203177	-0.138115	-0.21449	-0.0891792	-0.0593686	0.164475	0.163057	-0.0104353	-0.0751278
484	-0.357573	-0.364008	-0.301138	-0.242848	-0.0704767	-0.0773041	-0.299788	-0.20322	-0.0910874	-0.214332	-0.0595383	-0.0594303	0.145258	0.16306	-0.0298931	-0.0749938
485	-0.331116	-0.363995	-0.289681	-0.242968	-0.074185	-0.07729	-0.219938	-0.203419	-0.244984	-0.214077	-0.100772	-0.0594305	0.150826	0.163023	-0.144961	-0.0749006
486	-0.330639	-0.363927	-0.35792	-0.243065	-0.137492	-0.0772836	-0.202562	-0.203454	-0.198411	-0.214141	-0.116161	-0.0595158	0.24403	0.162998	-0.0762432	-0.0750451
487	-0.375761	-0.363859	-0.276719	-0.243301	-0.121511	-0.0774075	-0.143849	-0.203452	-0.247343	-0.214108	-0.0536468	-0.0596323	0.233866	0.163165	-0.145771	-0.0750476
488	-0.368999	-0.363883	-0.262542	-0.24337	-0.193171	-0.0774981	-0.141085	-0.203329	-0.250145	-0.214177	-0.0188425	-0.05962	0.241078	0.16331	-0.138737	-0.0751928
489	-0.359542	-0.363893	-0.341865	-0.243409	-0.0643476	-0.0777351	-0.188472	-0.203202	-0.198577	-0.21425	-0.090449	-0.0595365	0.126052	0.163469	-0.0988637	-0.075323
490	-0.298588	-0.363885	-0.351951	-0.24361	-0.0731162	-0.0777077	-0.174529	-0.203172	-0.248295	-0.214218	0.00110693	-0.0595997	0.0125203	0.163393	-0.186916	-0.0753711
491	-0.382909	-0.363751	-0.221208	-0.243831	-0.0423672	-0.0776984	-0.16655	-0.203113	-0.150494	-0.214288	-0.129565	-0.0594758	0.205457	0.163085	-0.139478	-0.0755988
492	-0.282081	-0.36379	-0.35998	-0.243785	-0.146776	-0.0776264	-0.0407131	-0.203039	-0.148058	-0.214158	-0.22333	-0.0596186	0.16325	0.163171	0.00266941	-0.0757289
493	-0.361069	-0.363624	-0.392269	-0.244022	-0.0773659	-0.077767	-0.291545	-0.202709	-0.226746	-0.214024	-0.0428137	-0.0599513	0.149438	0.163171	-0.108831	-0.0755695
494	-0.352064	-0.363619	-0.308679	-0.244322	-0.133243	-0.0777661	-0.256552	-0.202889	-0.29176	-0.214049	-0.0343753	-0.0599165	0.053582	0.163143	-0.0980522	-0.075637
495	-0.351391	-0.363596	-0.356913	-0.244453	-0.108256	-0.0778785	-0.19714	-0.202998	-0.099013	-0.214207	0.0597223	-0.0598648	0.138667	0.162922	-0.0365164	-0.0756824
496	-0.41261	-0.363571	-0.236292	-0.24468	0.0137096	-0.0779398	-0.160985	-0.202986	-0.149781	-0.213974	-0.0465029	-0.0596233	0.149378	0.162873	0.029215	-0.0756032
497	-0.41112	-0.36367	-0.25099	-0.244663	-0.0676939	-0.077755	-0.222327	-0.202901	-0.202877	-0.213845	0.0424606	-0.0595968	0.0924708	0.162845	-0.0885421	-0.0753919
498	-0.337229	-0.363765	-0.212221	-0.244676	-0.0513625	-0.0777348	-0.240549	-0.20294	-0.1857	-0.213823	0.023285	-0.0593915	0.259001	0.162704	-0.0473512	-0.0754184
499	-0.392488	-0.363712	-0.177072	-0.24461	-0.0404524	-0.0776818	-0.209161	-0.203016	-0.208811	-0.213766	-0.0141004	-0.0592254	0.118985	0.162897	-0.112775	-0.075362
500	-0.330441	-0.36377	-0.210346	-0.244475	-0.0266071	-0.0776072	-0.112913	-0.203028	-0.160944	-0.213756	-0.0798508	-0.059135	0.189539	0.162809	-0.082688	-0.075437
501	-0.371488	-0.363703	-0.137558	-0.244407	-0.0616968	-0.0775052	-0.178054	-0.202848	-0.251141	-0.213651	-0.11044	-0.0591764	0.12457	0.162863	-0.118275	-0.0754515
502	-0.431673	-0.363719	-0.398497	-0.244193	-0.106063	-0.0774737	-0.157012	-0.202798	-0.313883	-0.213725	0.0301246	-0.0592788	0.203305	0.162786	0.0249613	-0.075537
503	-0.320967	-0.363854	-0.210519	-0.244501	-0.13085	-0.0775306	-0.257642	-0.202707	-0.260338	-0.213925	-0.101725	-0.0591007	0.138574	0.162867	-0.0413061	-0.0753368
504	-0.34786	-0.363769	-0.181315	-0.244433	-0.0452079	-0.0776366	-0.311121	-0.202816	-0.262165	-0.214017	-0.127192	-0.0591854	0.121688	0.162819	-0.0908181	-0.0752691
505	-0.348012	-0.363737	-0.358368	-0.244308	-0.112541	-0.0775723	-0.290241	-0.203031	-0.294456	-0.214113	-0.031541	-0.0593203	0.157617	0.162737	-0.0528423	-0.0753
506	-0.36388	-0.363706	-0.21655	-0.244534	-0.0768105	-0.0776415	-0.152919	-0.203204	-0.0902015	-0.214272	-0.0181452	-0.0592653	0.118856	0.162727	-0.169945	-0.0752555
507	-0.370974	-0.363706	-0.275866	-0.244479	-0.184055	-0.0776399	-0.065465	-0.203105	-0.269178	-0.214027	-0.0640877	-0.0591841	0.122775	0.16264	-0.100436	-0.0754426
508	-0.399815	-0.363721	-0.250959	-0.244541	-0.0522062	-0.0778498	-0.21897	-0.202833	-0.131092	-0.214135	-0.176485	-0.0591937	0.174501	0.162561	-0.106152	-0.0754919
509	-0.394428	-0.363792	-0.23122	-0.244553	-0.155643	-0.0777993	-0.306687	-0.202865	-0.0687763	-0.213972	-0.0666246	-0.0594246	0.0836984	0.162585	-0.0909835	-0.0755523
510	-0.364087	-0.363852	-0.217802	-0.244527	-0.00176334	-0.0779522	-0.158552	-0.203069	-0.175246	-0.213687	-0.108784	-0.0594388	0.159454	0.16243	-0.0568113	-0.0755826
511	-0.316195	-0.363852	-0.147378	-0.244475	-0.0180775	-0.0778029	-0.201122	-0.202981	-0.160197	-0.213611	-0.116573	-0.0595355	0.145887	0.162424	-0.110872	-0.0755458
512	-0.421116	-0.363759	-0.32712	-0.244285	-0.0853969	-0.077686	-0.13742	-0.202978	-0.161434	-0.213507	-0.0497333	-0.0596471	0.218457	0.162392	0.0125937	-0.0756149
513	-0.390996	-0.363871	-0.299141	-0.244446	-0.223776	-0.077701	-0.199255	-0.20285	-0.170955	-0.213405	-0.0637992	-0.0596278	0.203684	0.162501	-0.0796981	-0.0754426
514	-0.361509	-0.363924	-0.197628	-0.244553	-0.136883	-0.0779858	-0.245488	-0.202843	-0.321418	-0.213322	-0.116691	-0.0596359	0.155686	0.162582	-0.086403	-0.0754509
515	-0.425168	-0.363919	-0.239528	-0.244462	0.00778226	-0.0781004	-0.164786	-0.202926	-0.252458	-0.213533	-0.0635434	-0.0597469	0.163933	0.162568	-0.0409494	-0.0754723
516	-0.390628	-0.364038	-0.235699	-0.244452	-0.0809657	-0.0779336	-0.243628	-0.202852	-0.23869	-0.213608	-0.0708047	-0.0597543	0.246889	0.162571	-0.0571173	-0.0754052
517	-0.38267	-0.36409	-0.298608	-0.244435	-0.00716978	-0.0779395	-0.0579335	-0.202931	-0.241497	-0.213657	-0.0429337	-0.0597757	0.188044	0.162734	-0.0699769	-0.0753698
518	-0.405234	-0.364126	-0.20211	-0.24454	-0.140915	-0.0778026	-0.255238	-0.20265	-0.133251	-0.213711	-0.0180013	-0.0597431	0.102029	0.162783	-0.128278	-0.0753593
519	-0.350243	-0.364205	-0.261411	-0.244458	-0.138398	-0.0779244	-0.2782	-0.202752	-0.190533	-0.213555	-0.00873263	-0.0596625	0.161311	0.162666	-0.126725	-0.0754615
520	-0.346605	-0.364178	-0.149261	-0.244491	-0.048603	-0.078041	-0.328754	-0.202897	-0.264801	-0.213511	-0.0667873	-0.0595644	0.188213	0.162663	-0.192313	-0.0755603
521	-0.294431	-0.364144	-0.31969	-0.244308	-0.12431	-0.0779843	-0.152432	-0.203139	-0.15714	-0.21361	-0.00206824	-0.0595783	0.125676	0.162712	-0.00473574	-0.0757848
522	-0.382137	-0.364011	-0.369202	-0.244452	-0.104689	-0.0780733	-0.164969	-0.203042	-0.173794	-0.213501	-0.0481669	-0.0594679	0.157792	0.162641	-0.0214634	-0.0756484
523	-0.496109	-0.364045	-0.250765	-0.244691	-0.0407721	-0.0781242	-0.191937	-0.202969	-0.170873	-0.213425	-0.109349	-0.0594463	0.0798609	0.162632	-0.0559467	-0.0755446
524	-0.33528	-0.364298	-0.179479	-0.244703	-0.131863	-0.0780528	-0.134385	-0.202948	-0.231114	-0.213344	0.0233282	-0.0595417	0.184452	0.162474	-0.0842104	-0.0755072
525	-0.366627	-0.364242	-0.172008	-0.244578	-0.0902718	-0.0781555	-0.190109	-0.202817	-0.265091	-0.213378	-0.0850004	-0.0593835	0.170304	0.162516	-0.154419	-0.0755238
526	-0.350589	-0.364247	-0.138699	-0.24444	-0.177256	-0.0781786	-0.187861	-0.202793	-0.283786	-0.213476	-0.0309454	-0.0594323	0.0848816	0.162531	-0.156568	-0.075674
527	-0.320721	-0.364221	-0.222265	-0.244239	-0.0971081	-0.078367	-0.0780312	-0.202764	-0.245091	-0.21361	-0.160473	-0.0593782	0.0827072	0.162383	-0.0121511	-0.0758278
528	-0.34452	-0.364139	-0.188575	-0.244197	-0.174978	-0.0784025	-0.267125	-0.202528	-0.259638	-0.21367	0.112054	-0.05957	0.121084	0.162232	-0.12304	-0.075707
529	-0.438851	-0.364101	-0.227723	-0.244092	-0.029959	-0.0785854	-0.229084	-0.20265	-0.250767	-0.213757	-0.212641	-0.059245	0.0761156	0.162154	-0.137723	-0.0757967
530	-0.419126	-0.364243	-0.171029	-0.244061	-0.0947188	-0.0784935	-0.231144	-0.2027	-0.173516	-0.213827	-0.0171245	-0.0595349	0.200932	0.161991	-0.143533	-0.0759137
531	-0.347468	-0.364346	-0.326153	-0.243923	-0.0220813	-0.0785241	-0.28703	-0.202754	-0.211428	-0.213751	0.0425685	-0.0594549	0.161852	0.162065	-0.0509978	-0.0760413
532	-0.422492	-0.364314	-0.174481	-0.244078	-0.112988	-0.0784178	-0.177842	-0.202912	-0.151283	-0.213746	-0.133258	-0.0592628	0.167074	0.162064	-0.129177	-0.0759941
533	-0.342925	-0.364424	-0.242452	-0.243947	-0.0421079	-0.0784828	-0.179833	-0.202865	-0.233142	-0.213629	-0.129824	-0.0594019	0.182209	0.162074	-0.101845	-0.0760941
534	-0.428307	-0.364383	-0.266137	-0.243945	-0.0921705	-0.0784146	-0.179222	-0.202822	-0.16533	-0.213665	-0.142522	-0.059534	0.168815	0.162111	-0.0605847	-0.0761424
535	-0.299428	-0.364503	-0.276181	-0.243986	-0.168694	-0.0784403	-0.132744	-0.202778	-0.197134	-0.213575	-0.0780557	-0.0596894	0.218045	0.162124	-0.0601248	-0.0761133
536	-0.313027	-0.364382	-0.140446	-0.244046	-0.0312083	-0.078609	-0.199067	-0.202647	-0.240237	-0.213544	0.0166873	-0.0597237	0.182261	0.162228	-0.117289	-0.0760834
537	-0.363741	-0.364286	-0.29426	-0.243853	-0.0974221	-0.0785206	-0.218034	-0.20264	-0.163547	-0.213594	0.0074185	-0.0595812	0.164418	0.162266	-0.137735	-0.0761603
538	-0.399691	-0.364285	-0.0946102	-0.243947	0.0399544	-0.0785558	-0.222369	-0.202669	-0.2736	-0.213501	-0.0974999	-0.0594564	0.218738	0.16227	-0.119145	-0.0762749
539	-0.333162	-0.364351	-0.261399	-0.243669	-0.133628	-0.0783355	-0.225714	-0.202706	-0.274119	-0.213612	-0.117432	-0.0595271	0.211657	0.162375	-0.0641257	-0.0763546
540	-0.308927	-0.364293	-0.241476	-0.243702	-0.0609934	-0.0784381	-0.209935	-0.202748	-0.284507	-0.213725	-0.0276853	-0.0596345	0.168064	0.162466	-0.0948868	-0.0763319
541	-0.366613	-0.36419	-0.220851	-0.243698	-0.0996528	-0.0784058	-0.289326	-0.202762	-0.194483	-0.213856	-0.0369692	-0.0595754	0.10898	0.162477	-0.131244	-0.0763663
542	-0.249774	-0.364195	-0.163474	-0.243656	-0.0158916	-0.0784451	-0.254925	-0.202922	-0.211953	-0.21382	-0.0991114	-0.0595336	0.2231	0.162378	-0.133501	-0.0764677
543	-0.405656	-0.363983	-0.325761	-0.243508	-0.1112	-0.0783296	-0.265424	-0.203018	-0.243655	-0.213817	-0.0263719	-0.0596066	0.222327	0.16249	-0.0230514	-0.076573
544	-0.325893	-0.36406	-0.364203	-0.243659	-0.11057	-0.0783902	-0.245419	-0.203132	-0.215724	-0.213871	0.0461779	-0.0595454	0.19963	0.1626	-0.0703885	-0.0764744
545	-0.387007	-0.36399	-0.211647	-0.243881	-0.159025	-0.0784493	-0.174989	-0.20321	-0.181466	-0.213875	-0.0218465	-0.0593511	0.132822	0.162668	-0.12226	-0.0764632
546	-0.388054	-0.364032	-0.331006	-0.243822	-0.129947	-0.0785972	-0.109012	-0.203158	-0.143751	-0.213815	-0.10003	-0.0592822	0.223567	0.162613	-0.0459195	-0.0765472
547	-0.414638	-0.364076	-0.256037	-0.243981	-0.166833	-0.0786912	-0.171456	-0.202986	-0.20622	-0.213687	-0.0769496	-0.0593569	0.233145	0.162725	-0.0402868	-0.0764911
548	-0.42289	-0.364169	-0.31853	-0.244004	-0.0158725	-0.0788524	-0.147653	-0.202928	-0.146954	-0.213673	-0.136198	-0.059389	0.132201	0.162854	-0.0218153	-0.076425
549	-0.394342	-0.364276	-0.261073	-0.24414	-0.141141	-0.0787374	-0.131359	-0.202827	-0.245226	-0.213552	-0.00155558	-0.0595292	0.19168	0.162798	-0.0143577	-0.0763253
550	-0.411966	-0.364331	-0.275496	-0.24417	0.0070029	-0.0788511	-0.215962	-0.202697	-0.255464	-0.213609	0.0323364	-0.0594236	0.14514	0.16285	-0.0135772	-0.0762124
551	-0.448555	-0.364417	-0.179401	-0.244227	-0.180396	-0.078695	-0.178553	-0.202721	-0.209307	-0.213685	-0.0706675	-0.0592568	0.0859112	0.162818	-0.0487526	-0.0760985
552	-0.367297	-0.36457	-0.212391	-0.24411	-0.0074306	-0.0788796	-0.271367	-0.202678	-0.221403	-0.213678	-0.0399343	-0.0592775	0.208104	0.162679	-0.110273	-0.0760489
553	-0.429462	-0.364575	-0.309583	-0.244052	-0.0599062	-0.0787501	-0.170007	-0.202802	-0.273739	-0.213692	-0.0313541	-0.0592424	0.228135	0.162761	-0.123842	-0.0761109
554	-0.392045	-0.364692	-0.183172	-0.244171	-0.0573491	-0.0787161	-0.171638	-0.202743	-0.281346	-0.2138	-0.0959352	-0.059192	0.080741	0.162879	-0.0950015	-0.0761972
555	-0.25802	-0.364742	-0.290523	-0.244061	-0.077713	-0.0786775	-0.220935	-0.202687	-0.226503	-0.213922	-0.0197006	-0.0592583	0.213648	0.162731	-0.113478	-0.0762312
556	-0.421937	-0.364549	-0.27064	-0.244144	-0.0750944	-0.0786758	-0.247677	-0.202719	-0.241476	-0.213945	-0.0823512	-0.0591871	0.157556	0.162823	-0.0601924	-0.0762983
557	-0.274474	-0.364653	-0.361532	-0.244192	-0.170597	-0.0786693	-0.235904	-0.2028	-0.181087	-0.213994	-0.0186043	-0.0592287	0.121423	0.162813	-0.0610716	-0.0762693
558	-0.339834	-0.364491	-0.267218	-0.244403	-0.0787193	-0.0788344	-0.165937	-0.20286	-0.270454	-0.213935	0.0567628	-0.0591558	0.128327	0.162739	-0.105435	-0.076242
559	-0.386095	-0.364446	-0.231756	-0.244444	-0.16041	-0.0788342	-0.250542	-0.202794	-0.149324	-0.214036	-0.0567912	-0.058948	0.131985	0.162677	-0.107534	-0.0762943
560	-0.365955	-0.364485	-0.246378	-0.244421	-0.0823459	-0.0789801	-0.195026	-0.202879	-0.296193	-0.213921	-0.121269	-0.0589442	0.161959	0.162622	-0.0821437	-0.0763502
561	-0.339741	-0.364488	-0.230224	-0.244424	0.0504633	-0.0789861	-0.228939	-0.202865	-0.210027	-0.214068	-0.139157	-0.0590555	0.179664	0.162621	-0.114181	-0.0763606
562	-0.394816	-0.364444	-0.268203	-0.244399	-0.118504	-0.0787553	-0.241258	-0.202911	-0.133547	-0.21406	-0.0922836	-0.0591983	0.211446	0.162651	-0.0316839	-0.076428
563	-0.338006	-0.364498	-0.304898	-0.244441	-0.145803	-0.0788261	-0.23195	-0.20298	-0.187242	-0.213917	-0.0348814	-0.0592571	0.203643	0.162738	-0.0729911	-0.0763484
564	-0.263703	-0.364451	-0.28283	-0.244549	-0.0809989	-0.078945	-0.223427	-0.203031	-0.183087	-0.21387	-0.0328623	-0.0592138	0.158488	0.162811	-0.0364459	-0.0763424
565	-0.340366	-0.364272	-0.219213	-0.244617	-0.0900846	-0.0789487	-0.311954	-0.203067	-0.241716	-0.213815	-0.126228	-0.0591671	0.101894	0.162803	-0.0292796	-0.0762717
566	-0.367825	-0.36423	-0.182876	-0.244572	-0.0332094	-0.0789684	-0.284631	-0.20326	-0.194845	-0.213865	-0.0574308	-0.0592858	0.212785	0.162695	-0.0469649	-0.0761885
567	-0.396079	-0.364236	-0.16578	-0.244463	-0.0442339	-0.0788875	-0.271186	-0.203404	-0.16747	-0.213831	-0.172285	-0.0592825	0.124372	0.162784	-0.127274	-0.0761369
568	-0.256903	-0.364292	-0.265833	-0.244324	-0.118176	-0.0788264	-0.182146	-0.203523	-0.279508	-0.213749	-0.0968949	-0.0594818	0.142557	0.162716	-0.0926726	-0.0762271
569	-0.392684	-0.364103	-0.201018	-0.244362	-0.0262224	-0.0788957	-0.129956	-0.203486	-0.200622	-0.213865	-0.0566797	-0.0595477	0.113371	0.162681	-0.0831806	-0.076256
570	-0.402003	-0.364153	-0.268653	-0.244286	-0.0401232	-0.0788031	-0.191242	-0.203356	-0.13532	-0.213842	-0.00853154	-0.0595427	0.208326	0.162594	-0.0715422	-0.0762682
571	-0.364127	-0.36422	-0.161303	-0.244328	-0.114842	-0.0787353	-0.209325	-0.203335	-0.169458	-0.213704	0.00551329	-0.0594532	0.174271	0.162674	-0.0500727	-0.0762599
572	-0.377102	-0.36422	-0.295023	-0.244183	-0.109977	-0.0787985	-0.173853	-0.203346	-0.285223	-0.213626	-0.0242669	-0.0593394	0.120933	0.162695	-0.0619067	-0.076214
573	-0.435305	-0.364242	-0.175886	-0.244272	-0.0834427	-0.078853	-0.187678	-0.203294	-0.286038	-0.213752	-0.0463155	-0.0592781	0.10651	0.162622	-0.164066	-0.076189
574	-0.441215	-0.364366	-0.259578	-0.244152	-0.146096	-0.078861	-0.0861862	-0.203267	-0.268412	-0.213878	-0.0694839	-0.0592554	0.161819	0.162524	-0.0676555	-0.0763424
575	-0.344362	-0.3645	-0.279058	-0.244179	0.0731261	-0.0789782	-0.254435	-0.203063	-0.256877	-0.213973	0.0799051	-0.0592733	0.098075	0.162522	-0.1138	-0.0763272
576	-0.35688	-0.364465	-0.266432	-0.24424	-0.0655888	-0.0787136	-0.19505	-0.203152	-0.206203	-0.214047	0.0234513	-0.0590312	0.148234	0.16241	-0.130352	-0.0763924
577	-0.322939	-0.364452	-0.283167	-0.244279	-0.0464334	-0.0786908	-0.139144	-0.203138	-0.30569	-0.214034	-0.0216632	-0.058888	0.171845	0.162386	-0.139327	-0.0764861
578	-0.377889	-0.36438	-0.211127	-0.244346	-0.0734309	-0.0786349	-0.22839	-0.203027	-0.205122	-0.214193	-0.0148139	-0.0588235	0.123686	0.162402	-0.0319399	-0.076595
579	-0.418433	-0.364403	-0.23671	-0.244288	-0.10168	-0.0786259	-0.230881	-0.203071	-0.26673	-0.214177	0.0373274	-0.0587474	0.18805	0.162335	-0.0121858	-0.0765178
580	-0.330556	-0.364497	-0.17115	-0.244275	-0.228649	-0.0786658	-0.252961	-0.203119	-0.174134	-0.214268	-0.0678528	-0.0585814	0.128098	0.162379	-0.0999383	-0.0764066
581	-0.358117	-0.364438	-0.222995	-0.244149	-0.126745	-0.0789243	-0.273753	-0.203205	-0.184825	-0.214198	-0.0764733	-0.0585974	0.219237	0.16232	-0.0469872	-0.0764472
582	-0.312058	-0.364427	-0.141871	-0.244113	-0.0922311	-0.0790067	-0.22764	-0.203327	-0.108962	-0.214148	0.0141803	-0.0586282	0.149148	0.162418	-0.0984326	-0.0763965
583	-0.373101	-0.364337	-0.153671	-0.243937	-0.109313	-0.0790294	-0.204636	-0.203368	-0.168062	-0.213967	-0.0963229	-0.0585031	0.231982	0.162396	-0.0883211	-0.0764344
584	-0.38177	-0.364352	-0.210758	-0.243782	-0.123489	-0.0790813	-0.227993	-0.20337	-0.329188	-0.213888	0.0476928	-0.058568	0.153325	0.162515	-0.158802	-0.0764548
585	-0.29478	-0.364382	-0.273691	-0.243726	-0.122177	-0.0791574	-0.289468	-0.203413	-0.294143	-0.214086	-0.105269	-0.058386	0.210113	0.162499	-0.0505336	-0.0765958
586	-0.443875	-0.364263	-0.217648	-0.243777	-0.220019	-0.0792309	-0.231485	-0.20356	-0.211056	-0.214223	-0.13181	-0.0584661	0.223827	0.162581	-0.0829832	-0.0765512
587	-0.476514	-0.364399	-0.223089	-0.243732	-0.0786796	-0.0794712	-0.23959	-0.203607	-0.229134	-0.214217	-0.0879411	-0.0585913	0.128458	0.162685	-0.00964354	-0.0765622
588	-0.391232	-0.36459	-0.237244	-0.243697	-0.105324	-0.0794698	-0.244826	-0.203669	-0.189564	-0.214243	0.0372007	-0.0586413	0.168318	0.162627	-0.0645964	-0.0764482
589	-0.353832	-0.364635	-0.227517	-0.243686	-0.115412	-0.0795138	-0.218104	-0.203739	-0.224505	-0.214201	0.0306095	-0.0584783	0.156584	0.162636	-0.0198389	-0.076428
590	-0.41466	-0.364617	-0.275176	-0.243659	-0.033714	-0.0795747	-0.305133	-0.203763	-0.204661	-0.214218	-0.0167437	-0.0583271	0.204672	0.162626	-0.0801815	-0.076332
591	-0.326325	-0.364702	-0.287056	-0.243712	-0.157737	-0.079497	-0.155602	-0.203935	-0.218962	-0.214202	0.0413736	-0.0582566	0.153785	0.162697	-0.0991972	-0.0763385
592	-0.330065	-0.364637	-0.236935	-0.243786	-0.0561421	-0.0796294	-0.148916	-0.203853	-0.200911	-0.21421	-0.0610913	-0.058088	0.143691	0.162682	-0.0974247	-0.0763772
593	-0.393149	-0.364578	-0.382634	-0.243774	-0.00213517	-0.0795897	-0.0643495	-0.20376	-0.1933	-0.214188	-0.036099	-0.0580931	0.185517	0.16265	-0.0991122	-0.0764127
594	-0.342023	-0.364627	-0.230645	-0.244008	-0.0384767	-0.0794591	-0.264201	-0.203525	-0.202262	-0.214152	-0.0537769	-0.058056	0.183338	0.162689	-0.115005	-0.076451
595	-0.465881	-0.364589	-0.17885	-0.243986	-0.0117499	-0.0793901	-0.273338	-0.203627	-0.27329	-0.214132	-0.0935421	-0.0580488	0.186714	0.162724	-0.0933256	-0.0765159
596	-0.332835	-0.364759	-0.364712	-0.243876	-0.0336961	-0.0792764	-0.2128	-0.203745	-0.263628	-0.214232	0.0652558	-0.0581084	0.216548	0.162764	-0.0870717	-0.0765441
597	-0.258928	-0.364705	-0.191232	-0.244079	-0.0881142	-0.0791999	-0.274524	-0.20376	-0.169543	-0.214315	-0.111275	-0.0579014	0.149511	0.162854	-0.134387	-0.0765618
598	-0.44536	-0.364528	-0.211704	-0.24399	-0.0531425	-0.0792149	-0.210321	-0.203878	-0.164319	-0.21424	-0.1281	-0.0579908	0.142401	0.162832	-0.0997887	-0.0766587
599	-0.37798	-0.364663	-0.215975	-0.243936	-0.109832	-0.0791713	-0.172529	-0.203889	-0.192271	-0.214156	-0.109002	-0.0581081	0.242318	0.162798	-0.0593308	-0.0766974
600	-0.304371	-0.364685	-0.288457	-0.24389	-0.0692101	-0.0792225	-0.237643	-0.203837	-0.121685	-0.21412	-0.0507052	-0.058193	0.16322	0.16293	-0.0345817	-0.0766684
601	-0.425288	-0.364585	-0.247557	-0.243964	-0.163694	-0.0792058	-0.263998	-0.203893	-0.176166	-0.213966	-0.0710221	-0.0581806	0.20173	0.162931	-0.0944646	-0.0765982
602	-0.344937	-0.364686	-0.222423	-0.24397	0.0045155	-0.0793463	-0.189888	-0.203993	-0.194629	-0.213903	-0.0842115	-0.0582019	0.120668	0.162995	-0.0921675	-0.0766279
603	-0.401743	-0.364653	-0.291656	-0.243934	-0.129773	-0.079207	-0.115971	-0.20397	-0.179055	-0.213871	-0.0530986	-0.0582451	0.150298	0.162925	-0.015119	-0.0766538
604	-0.37239	-0.364715	-0.244623	-0.244013	-0.136933	-0.0792909	-0.132021	-0.203824	-0.220357	-0.213813	-0.184292	-0.0582366	0.156895	0.162904	0.022419	-0.0765517
605	-0.444253	-0.364727	-0.280416	-0.244014	-0.182264	-0.0793863	-0.0757448	-0.203705	-0.179962	-0.213824	-0.0247045	-0.0584453	0.166435	0.162894	-0.184267	-0.0763878
606	-0.402405	-0.364859	-0.294641	-0.244075	-0.177286	-0.0795564	-0.22567	-0.203493	-0.191299	-0.213768	-0.0385269	-0.0583895	0.120217	0.1629	-0.0450138	-0.0765662
607	-0.43763	-0.364921	-0.125201	-0.244158	-0.0693943	-0.0797176	-0.216655	-0.20353	-0.162688	-0.213731	-0.055443	-0.0583568	0.201633	0.16283	-0.0688747	-0.0765141
608	-0.436385	-0.365041	-0.214403	-0.243962	-0.0353019	-0.0797006	-0.235957	-0.203551	-0.249689	-0.213647	-0.0796537	-0.058352	0.189638	0.162894	-0.026888	-0.0765015
609	-0.346532	-0.365158	-0.280755	-0.243913	-0.0262444	-0.0796276	-0.157085	-0.203605	-0.245982	-0.213706	-0.0672299	-0.058387	0.204908	0.162938	-0.0450312	-0.0764199
610	-0.373569	-0.365127	-0.237236	-0.243974	-0.081343	-0.07954	-0.158881	-0.203528	-0.18657	-0.213759	-0.00999175	-0.0584015	0.13884	0.163007	-0.10297	-0.0763684
611	-0.28262	-0.365141	-0.20653	-0.243963	-0.136776	-0.0795429	-0.221839	-0.203455	-0.250989	-0.213714	-0.112997	-0.0583222	0.15553	0.162967	-0.0552757	-0.076412
612	-0.369709	-0.365006	-0.247206	-0.243902	-0.125738	-0.0796366	-0.254003	-0.203485	-0.169734	-0.213775	-0.0142864	-0.0584116	0.184773	0.162955	-0.00579198	-0.0763774
613	-0.234553	-0.365014	-0.23967	-0.243907	-0.115146	-0.0797119	-0.267721	-0.203568	-0.264553	-0.213703	-0.0420644	-0.0583395	0.236852	0.16299	-0.162608	-0.076262
614	-0.309905	-0.364801	-0.245357	-0.2439	0.00428818	-0.0797697	-0.269808	-0.203672	-0.188334	-0.213786	-0.130836	-0.058313	0.204973	0.163111	-0.139469	-0.0764029
615	-0.393086	-0.364712	-0.33834	-0.243902	-0.106589	-0.0796328	-0.167489	-0.20378	-0.219534	-0.213745	-0.069965	-0.0584311	0.166314	0.163179	-0.0793166	-0.0765056
616	-0.393961	-0.364758	-0.224667	-0.244056	-0.141238	-0.0796766	-0.117791	-0.203721	-0.162989	-0.213754	-0.0440391	-0.0584499	0.275957	0.163184	-0.0277117	-0.0765102
617	-0.331445	-0.364805	-0.325299	-0.244025	-0.00634307	-0.0797766	-0.247752	-0.203582	-0.147325	-0.213672	-0.0630931	-0.0584265	0.100299	0.163367	-0.0340502	-0.076431
618	-0.382674	-0.364751	-0.245279	-0.244156	-0.0639144	-0.0796576	-0.207001	-0.203653	-0.210076	-0.213564	-0.0238166	-0.058434	0.21611	0.163265	-0.0855286	-0.0763623
619	-0.314767	-0.36478	-0.169584	-0.244158	0.0410475	-0.0796321	-0.189663	-0.203659	-0.117781	-0.213559	-0.0340792	-0.058378	0.153667	0.16335	-0.0423743	-0.0763771
620	-0.293931	-0.364699	-0.112979	-0.244038	-0.0190015	-0.0794371	-0.19162	-0.203636	-0.152343	-0.213404	-0.0946503	-0.0583388	0.226011	0.163335	-0.11366	-0.0763222
621	-0.229044	-0.364585	-0.189378	-0.243826	-0.0256003	-0.0793397	-0.225061	-0.203617	-0.130102	-0.213306	-0.0200145	-0.0583973	0.22581	0.163436	-0.0504419	-0.0763824
622	-0.428088	-0.364367	-0.142079	-0.243739	-0.175458	-0.0792531	-0.200183	-0.203651	-0.181306	-0.213172	-0.0822098	-0.0583355	0.115118	0.163536	-0.0822825	-0.0763406
623	-0.424347	-0.364469	-0.330595	-0.243575	-0.0647703	-0.0794078	-0.263308	-0.203646	-0.223099	-0.21312	-0.040106	-0.0583739	0.179194	0.163459	-0.03168	-0.0763502
624	-0.397291	-0.364565	-0.208644	-0.243715	-0.070015	-0.0793843	-0.240968	-0.203741	-0.23556	-0.213136	-0.0634997	-0.0583446	0.163224	0.163484	-0.00153664	-0.0762785
625	-0.352564	-0.364618	-0.204632	-0.243659	-0.144868	-0.0793693	-0.270783	-0.203801	-0.202294	-0.213172	-0.100536	-0.0583528	0.130352	0.163483	-0.064703	-0.0761587
626	-0.363638	-0.364599	-0.370237	-0.243596	-0.0369081	-0.0794741	-0.292809	-0.203908	-0.16971	-0.213155	-0.132323	-0.0584203	0.183317	0.16343	-0.0337858	-0.0761404
627	-0.424979	-0.364597	-0.193538	-0.243798	-0.17408	-0.0794061	-0.169481	-0.20405	-0.170567	-0.213085	-0.00125946	-0.0585384	0.212531	0.163462	-0.112998	-0.0760727
628	-0.310877	-0.364693	-0.155418	-0.243718	-0.105891	-0.0795571	-0.244066	-0.203995	-0.205325	-0.213018	-0.104332	-0.058447	0.218434	0.16354	-0.0696038	-0.0761316
629	-0.351047	-0.364608	-0.242014	-0.243578	0.0191591	-0.079599	-0.122575	-0.204059	-0.150481	-0.213005	-0.025978	-0.0585201	0.230647	0.163628	-0.129823	-0.0761212
630	-0.337518	-0.364586	-0.379659	-0.243575	-0.106995	-0.079442	-0.286029	-0.203929	-0.17412	-0.212906	-0.119382	-0.0584684	0.12457	0.163734	-0.0396723	-0.0762066
631	-0.331167	-0.364543	-0.364691	-0.243791	-0.104714	-0.0794857	-0.189232	-0.20406	-0.102296	-0.212844	-0.05987	-0.058565	0.14113	0.163672	0.00989481	-0.0761486
632	-0.370732	-0.36449	-0.266483	-0.243983	-0.0454938	-0.0795257	-0.130417	-0.204036	-0.161433	-0.212669	0.0579506	-0.0585671	0.0944558	0.163636	-0.0205681	-0.0760122
633	-0.372762	-0.3645	-0.15096	-0.244018	-0.0308895	-0.0794719	-0.185847	-0.20392	-0.294657	-0.212588	-0.0657107	-0.0583828	0.171652	0.163527	-0.130631	-0.0759245
634	-0.334058	-0.364513	-0.16621	-0.243871	-0.140693	-0.0793951	-0.124135	-0.203891	-0.166152	-0.212718	-0.123631	-0.0583943	0.113629	0.16354	-0.134702	-0.0760109
635	-0.377024	-0.364465	-0.218755	-0.243749	-0.0954218	-0.0794918	-0.187649	-0.203765	-0.22717	-0.212644	-0.142679	-0.0584972	0.092881	0.163461	0.052883	-0.0761035
636	-0.32435	-0.364485	-0.104311	-0.24371	-0.0299212	-0.0795169	-0.304484	-0.20374	-0.256194	-0.212667	0.0254696	-0.0586298	0.212953	0.16335	-0.0696877	-0.0759004
637	-0.368109	-0.364422	-0.25371	-0.24349	0.012337	-0.0794389	-0.232688	-0.203898	-0.184967	-0.212736	0.022933	-0.0584976	0.164393	0.163428	0.0120886	-0.0758906
638	-0.285097	-0.364428	-0.300735	-0.243506	-0.127496	-0.0792948	-0.174925	-0.203944	-0.133277	-0.212692	-0.0865089	-0.0583697	0.212405	0.163429	-0.0323761	-0.0757525
639	-0.379394	-0.364303	-0.183739	-0.243596	-0.0263511	-0.0793704	-0.149096	-0.203898	-0.260474	-0.212568	0.00996219	-0.0584138	0.198585	0.163506	-0.123962	-0.0756845
640	-0.377399	-0.364327	-0.168521	-0.243502	-0.154922	-0.0792874	-0.185409	-0.203812	-0.230447	-0.212643	0.143432	-0.0583068	0.199368	0.163561	-0.0390123	-0.0757601
641	-0.354467	-0.364347	-0.205826	-0.243385	0.00486264	-0.0794056	-0.236552	-0.203784	-0.253219	-0.21267	-0.0772243	-0.0579916	0.0873829	0.163617	-0.152793	-0.0757026
642	-0.405184	-0.364332	-0.262711	-0.243327	-0.0497247	-0.0792741	-0.188577	-0.203835	-0.273088	-0.212734	-0.201392	-0.0580216	0.126791	0.163498	0.026676	-0.0758229
643	-0.418739	-0.364395	-0.186634	-0.243357	-0.0906793	-0.0792281	-0.280013	-0.203811	-0.25025	-0.212828	-0.085204	-0.0582449	0.17131	0.163441	-0.0707559	-0.0756633
644	-0.34672	-0.36448	-0.342369	-0.243269	-0.13492	-0.0792459	-0.146673	-0.203929	-0.181747	-0.212886	-0.00721663	-0.0582869	0.155085	0.163453	-0.0895021	-0.0756556
645	-0.384411	-0.364452	-0.175816	-0.243423	-0.0448406	-0.0793324	-0.223775	-0.203841	-0.217035	-0.212838	-0.0813603	-0.0582076	0.19789	0.16344	-0.075298	-0.0756771
646	-0.408241	-0.364483	-0.296903	-0.243318	-0.0970701	-0.0792789	-0.134406	-0.203871	-0.115335	-0.212844	-0.141874	-0.0582435	0.166885	0.163494	-0.153881	-0.0756765
647	-0.347741	-0.364551	-0.287806	-0.243401	-0.101708	-0.0793064	-0.17924	-0.203764	-0.140906	-0.212693	-0.0529281	-0.0583729	0.181396	0.163499	-0.035577	-0.0757976
648	-0.336171	-0.364525	-0.273868	-0.243469	-0.0682574	-0.0793411	-0.235922	-0.203726	-0.138322	-0.212582	-0.142704	-0.0583645	0.136438	0.163527	-0.0707306	-0.0757354
649	-0.287887	-0.364481	-0.170769	-0.243516	-0.14216	-0.0793239	-0.193263	-0.203776	-0.293502	-0.212468	-0.105863	-0.0584947	0.23179	0.163485	-0.0875111	-0.0757277
650	-0.293932	-0.364363	-0.338031	-0.243404	-0.150755	-0.0794208	-0.268581	-0.20376	-0.216356	-0.212592	0.0452068	-0.0585676	0.166562	0.16359	-0.140894	-0.0757459
651	-0.349015	-0.364255	-0.336628	-0.24355	-0.0842175	-0.0795305	-0.0977573	-0.203859	-0.179047	-0.212598	-0.081809	-0.058408	0.153502	0.163595	-0.126318	-0.0758461
652	-0.278961	-0.364232	-0.1027	-0.243693	-0.157782	-0.0795377	-0.223902	-0.203696	-0.222096	-0.212547	-0.0847826	-0.0584439	0.0948399	0.163579	-0.143885	-0.0759236
653	-0.327004	-0.364101	-0.307238	-0.243476	-0.104423	-0.0796577	-0.184537	-0.203727	-0.214263	-0.212561	-0.046562	-0.0584843	0.182247	0.163474	-0.101777	-0.0760279
654	-0.353773	-0.364044	-0.256023	-0.243574	-0.0125873	-0.0796956	-0.282726	-0.203698	-0.128321	-0.212564	-0.0114302	-0.0584661	0.213091	0.163502	-0.116595	-0.0760673
655	-0.364729	-0.364028	-0.201584	-0.243593	-0.136109	-0.079593	-0.133618	-0.203819	-0.178778	-0.212435	-0.0895058	-0.0583942	0.168485	0.163578	-0.0794379	-0.0761293
656	-0.328869	-0.364029	-0.31004	-0.243529	-0.116148	-0.0796793	-0.180937	-0.203712	-0.212741	-0.212384	-0.0630635	-0.0584417	0.13925	0.163586	-0.123539	-0.0761343
657	-0.434554	-0.363976	-0.200168	-0.24363	-0.110681	-0.0797349	-0.180034	-0.203677	-0.183191	-0.212384	-0.0334552	-0.0584487	0.196003	0.163549	-0.0189557	-0.0762066
658	-0.293178	-0.364083	-0.271473	-0.243564	-0.0615048	-0.079782	-0.257595	-0.203641	-0.293308	-0.21234	-0.155541	-0.0584107	0.190472	0.163598	-0.0592144	-0.0761194
659	-0.271343	-0.363975	-0.259732	-0.243607	-0.101045	-0.0797542	-0.137196	-0.203723	-0.214338	-0.212463	-0.0458373	-0.0585583	0.158905	0.163639	-0.0773699	-0.0760937
660	-0.45427	-0.363835	-0.192474	-0.243631	-0.158974	-0.0797865	-0.180423	-0.203622	-0.283883	-0.212466	0.0383963	-0.058539	0.133687	0.163632	-0.0445545	-0.0760957
661	-0.389933	-0.363972	-0.325949	-0.243554	-0.0466149	-0.0799065	-0.260184	-0.203587	-0.160823	-0.212574	-0.112238	-0.0583921	0.222463	0.163586	-0.0485123	-0.0760479
662	-0.332314	-0.364011	-0.206563	-0.243678	-0.119735	-0.0798562	-0.329724	-0.203672	-0.212966	-0.212496	-0.110932	-0.0584736	0.207566	0.163675	-0.0778799	-0.0760062
663	-0.381631	-0.363963	-0.195175	-0.243622	-0.111545	-0.0799164	-0.189364	-0.203863	-0.261706	-0.212496	-0.171506	-0.0585528	0.160123	0.163742	-0.103541	-0.0760091
664	-0.300155	-0.36399	-0.275992	-0.243549	-0.154654	-0.0799641	-0.184394	-0.203841	-0.187371	-0.212571	-0.20889	-0.0587232	0.0963185	0.163736	-0.105583	-0.0760506
665	-0.392302	-0.363894	-0.250163	-0.243598	0.0158169	-0.0800766	-0.223233	-0.203812	-0.189541	-0.212533	-0.00994113	-0.0589493	0.134841	0.163635	-0.149868	-0.0760951
666	-0.355734	-0.363936	-0.28082	-0.243608	-0.0958348	-0.0799324	-0.173194	-0.203841	-0.204472	-0.212498	-0.10446	-0.0588756	0.145732	0.163591	-0.0391816	-0.076206
667	-0.371054	-0.363924	-0.355194	-0.243664	-0.117225	-0.0799563	-0.245284	-0.203795	-0.137002	-0.212486	-0.103584	-0.0589441	0.232152	0.163565	-0.08103	-0.0761504
668	-0.30774	-0.363935	-0.276026	-0.243831	0.0304139	-0.0800121	-0.195301	-0.203857	-0.127432	-0.212373	-0.118661	-0.059011	0.130312	0.163667	-0.0184799	-0.0761577
669	-0.325345	-0.363851	-0.149661	-0.243879	-0.174809	-0.0798468	-0.244912	-0.203844	-0.150346	-0.212246	-0.088429	-0.0591003	0.101977	0.163617	-0.092269	-0.0760714
670	-0.385204	-0.363793	-0.226337	-0.243738	-0.0431429	-0.0799888	-0.0776457	-0.203906	-0.271389	-0.212153	0.0559036	-0.0591441	0.106052	0.163525	-0.0812019	-0.0760956
671	-0.395834	-0.363825	-0.327897	-0.243712	-0.170527	-0.0799338	-0.175365	-0.203717	-0.253243	-0.212242	-0.06635	-0.0589724	0.132821	0.16344	-0.0796726	-0.0761032
672	-0.349372	-0.363873	-0.164447	-0.243838	-0.0488614	-0.0800688	-0.139692	-0.203675	-0.223808	-0.212303	-0.056559	-0.0589834	0.111489	0.163394	-0.0733619	-0.0761085
673	-0.419132	-0.363851	-0.37477	-0.24372	-0.0715256	-0.0800224	-0.208145	-0.20358	-0.341812	-0.21232	-0.0322816	-0.0589798	0.171807	0.163317	-0.038056	-0.0761044
674	-0.400569	-0.363933	-0.266472	-0.243914	-0.136218	-0.0800097	-0.32045	-0.203586	-0.199736	-0.212512	-0.157366	-0.0589401	0.200789	0.163329	-0.0682164	-0.0760479
675	-0.368877	-0.363988	-0.225337	-0.243948	-0.011556	-0.0800931	-0.196058	-0.20376	-0.207768	-0.212493	-0.00121259	-0.0590862	0.0949291	0.163385	-0.00735496	-0.0760363
676	-0.378735	-0.363995	-0.293173	-0.24392	-0.0537978	-0.0799916	-0.0892235	-0.203748	-0.253006	-0.212486	0.00344098	-0.0590004	0.193871	0.163283	-0.109526	-0.0759345
677	-0.209465	-0.364017	-0.195129	-0.243993	-0.0283588	-0.0799528	-0.262182	-0.203579	-0.182224	-0.212546	0.00108182	-0.0589081	0.15848	0.163329	-0.122122	-0.0759842
678	-0.38904	-0.363788	-0.196133	-0.243921	-0.0681827	-0.0798766	-0.158069	-0.203666	-0.153276	-0.212501	-0.0629359	-0.0588194	0.151703	0.163322	-0.13226	-0.0760524
679	-0.32689	-0.363826	-0.180674	-0.24385	-0.0957659	-0.0798594	-0.201744	-0.203598	-0.220079	-0.212414	-0.11086	-0.0588255	0.160174	0.163304	-0.130071	-0.0761353
680	-0.414011	-0.363771	-0.179325	-0.243757	-0.0908043	-0.0798828	-0.246993	-0.203596	-0.21346	-0.212425	-0.0309082	-0.0589022	0.182613	0.1633	-0.0317223	-0.0762147
681	-0.360745	-0.363845	-0.229334	-0.243663	-0.0299635	-0.0798989	-0.156045	-0.203659	-0.254305	-0.212427	-0.142977	-0.058861	0.161822	0.163328	0.00983046	-0.0761493
682	-0.41794	-0.363841	-0.267406	-0.243642	-0.207088	-0.0798255	-0.226145	-0.203589	-0.267355	-0.212488	-0.0863513	-0.0589845	0.153869	0.163326	-0.0475382	-0.076023
683	-0.261083	-0.36392	-0.133588	-0.243676	-0.0987894	-0.0800121	-0.163763	-0.203623	-0.187049	-0.212569	-0.145955	-0.0590246	0.179784	0.163312	-0.137503	-0.0759813
684	-0.317227	-0.363769	-0.260004	-0.243515	-0.0464582	-0.0800396	-0.279634	-0.203564	-0.187131	-0.212531	-0.0907109	-0.0591519	0.171376	0.163336	-0.0792049	-0.0760713
685	-0.423531	-0.363701	-0.261425	-0.243539	-0.142991	-0.0799905	-0.211658	-0.203675	-0.149938	-0.212494	-0.0760846	-0.059198	0.314798	0.163348	-0.0843737	-0.0760759
686	-0.189375	-0.363789	-0.338024	-0.243565	-0.11121	-0.0800825	-0.267089	-0.203687	-0.259183	-0.212403	-0.0746347	-0.0592227	0.249796	0.163569	-0.0286596	-0.076088
687	-0.355464	-0.363534	-0.282255	-0.243703	-0.0101836	-0.0801279	-0.203497	-0.203779	-0.226084	-0.212471	-0.153957	-0.0592452	0.24965	0.163695	-0.0366097	-0.0760189
688	-0.401092	-0.363523	-0.224645	-0.243759	-0.0692998	-0.0800261	-0.249359	-0.203779	-0.154854	-0.212491	-0.0746007	-0.059383	0.192529	0.16382	-0.0686067	-0.0759615
689	-0.444197	-0.363577	-0.210894	-0.243732	-0.0624407	-0.0800105	-0.212281	-0.203845	-0.227708	-0.212407	-0.123337	-0.0594051	0.16115	0.163862	-0.106003	-0.0759508
690	-0.362079	-0.363694	-0.236026	-0.243684	-0.0596975	-0.079985	-0.16283	-0.203858	-0.251111	-0.212429	0.0609799	-0.0594979	0.11252	0.163858	-0.092806	-0.0759945
691	-0.279627	-0.363692	-0.294212	-0.243673	-0.133305	-0.0799556	-0.300475	-0.203798	-0.192911	-0.212485	0.0796281	-0.0593233	0.12119	0.163783	0.0215099	-0.0760188
692	-0.375884	-0.36357	-0.187678	-0.243746	-0.0883083	-0.0800328	-0.28337	-0.203938	-0.190958	-0.212457	-0.141101	-0.0591222	0.170563	0.163722	-0.134097	-0.0758777
693	-0.445247	-0.363588	-0.327828	-0.243665	-0.00110247	-0.0800448	-0.213988	-0.204053	-0.202528	-0.212426	-0.0273993	-0.0592407	0.206988	0.163732	-0.0470622	-0.0759618
694	-0.388939	-0.363706	-0.25628	-0.243786	-0.0572725	-0.0799308	-0.244618	-0.204067	-0.105941	-0.212412	-0.0166634	-0.0591948	0.21797	0.163794	-0.00818748	-0.0759201
695	-0.33172	-0.363742	-0.168536	-0.243804	-0.0604076	-0.0798982	-0.290951	-0.204126	-0.210521	-0.212258	-0.030262	-0.0591335	0.155416	0.163872	-0.125544	-0.0758225
696	-0.408434	-0.363696	-0.203127	-0.243696	-0.0196631	-0.0798701	-0.191487	-0.20425	-0.183394	-0.212256	0.00907362	-0.0590919	0.196786	0.16386	-0.0877595	-0.0758941
697	-0.428404	-0.363761	-0.271594	-0.243638	-0.0453736	-0.0797836	-0.180729	-0.204232	-0.219527	-0.212214	-0.0717251	-0.058994	0.141638	0.163907	-0.132778	-0.0759111
698	-0.394606	-0.363853	-0.249095	-0.243678	-0.0992842	-0.0797343	-0.193981	-0.204198	-0.215499	-0.212225	-0.0490468	-0.0590123	0.172302	0.163875	-0.125815	-0.0759927
699	-0.269748	-0.363897	-0.169498	-0.243686	-0.0876639	-0.0797623	-0.223815	-0.204184	-0.126139	-0.21223	-0.10882	-0.058998	0.179768	0.163887	-0.0922727	-0.0760641
700	-0.358879	-0.363763	-0.180416	-0.243579	-0.139986	-0.0797736	-0.213601	-0.204212	-0.184667	-0.212106	-0.0366368	-0.0590693	0.12604	0.16391	-0.133577	-0.0760873
701	-0.45935	-0.363756	-0.303897	-0.243489	-0.0708038	-0.0798596	-0.241431	-0.204225	-0.241304	-0.212067	-0.0384567	-0.0590372	0.219318	0.163856	-0.0614876	-0.0761694
702	-0.353298	-0.363892	-0.27963	-0.243575	-0.106977	-0.0798467	-0.268363	-0.204278	-0.119652	-0.212109	-0.00204056	-0.0590079	0.259268	0.163935	-0.138902	-0.0761484
703	-0.312656	-0.363877	-0.346685	-0.243627	-0.0172116	-0.0798853	-0.127069	-0.20437	-0.223334	-0.211977	-0.0126339	-0.0589267	0.137549	0.164071	-0.0774362	-0.0762378
704	-0.416695	-0.363804	-0.249511	-0.243773	-0.136168	-0.0797962	-0.269547	-0.20426	-0.220989	-0.211993	-0.0849192	-0.0588609	0.180971	0.164033	-0.205053	-0.0762395
705	-0.420596	-0.363879	-0.238501	-0.243782	-0.158711	-0.0798763	-0.109737	-0.204352	-0.142787	-0.212006	-0.0349951	-0.0588979	0.198938	0.164057	-0.026735	-0.0764225
706	-0.392948	-0.36396	-0.287369	-0.243774	0.0719063	-0.0799881	-0.201875	-0.204218	-0.305839	-0.211908	-0.0491409	-0.058864	0.20533	0.164107	-0.0520401	-0.076352
707	-0.258783	-0.364001	-0.221255	-0.243836	-0.144347	-0.0797729	-0.189307	-0.204215	-0.358276	-0.212041	-0.0313287	-0.0588502	0.175696	0.164165	-0.10916	-0.0763176
708	-0.316806	-0.363852	-0.130164	-0.243804	-0.142327	-0.0798643	-0.230451	-0.204194	-0.172036	-0.212248	-0.0712428	-0.0588113	0.14701	0.164181	-0.0171134	-0.0763641
709	-0.415692	-0.363785	-0.230983	-0.243643	-0.114181	-0.0799525	-0.281113	-0.204231	-0.277116	-0.212191	-0.0930053	-0.0588288	0.194179	0.164157	-0.0428863	-0.0762804
710	-0.300402	-0.363859	-0.240797	-0.243625	-0.0775781	-0.0800008	-0.308397	-0.204339	-0.260047	-0.212283	-0.0829489	-0.058877	0.121564	0.164199	-0.139008	-0.0762333
711	-0.424342	-0.363769	-0.343466	-0.243622	-0.0954943	-0.0799974	-0.0689686	-0.204486	-0.180992	-0.21235	-0.0588287	-0.0589109	0.159311	0.164139	-0.193687	-0.0763217
712	-0.390243	-0.363854	-0.305822	-0.243762	-0.0769817	-0.0800191	-0.188787	-0.204295	-0.21635	-0.212306	-0.102193	-0.0589108	0.16147	0.164133	-0.112889	-0.0764868
713	-0.380747	-0.363892	-0.392257	-0.243849	-0.0920852	-0.0800149	-0.24108	-0.204274	-0.128105	-0.212311	-0.0964598	-0.0589716	0.170317	0.164129	-0.0482915	-0.0765379
714	-0.303459	-0.363915	-0.138744	-0.244057	-0.0219604	-0.0800318	-0.315228	-0.204325	-0.205166	-0.212193	-0.0144059	-0.0590242	0.217467	0.164137	-0.0468912	-0.0764983
715	-0.388295	-0.363831	-0.143291	-0.24391	-0.00128442	-0.0799505	-0.356537	-0.20448	-0.227744	-0.212184	-0.0871102	-0.0589617	0.258108	0.164212	-0.0471047	-0.0764568
716	-0.352794	-0.363865	-0.301208	-0.243769	-0.0933852	-0.0798405	-0.190854	-0.204693	-0.159912	-0.212205	-0.020928	-0.0590011	0.165283	0.164344	-0.144842	-0.0764157
717	-0.398663	-0.363849	-0.23004	-0.243849	-0.0667265	-0.0798594	-0.288535	-0.204674	-0.239888	-0.212132	-0.0275773	-0.0589479	0.121819	0.164345	-0.118114	-0.0765113
718	-0.304846	-0.363898	-0.226898	-0.24383	-0.0301584	-0.0798411	-0.223676	-0.204791	-0.233024	-0.212171	-0.0774528	-0.0589041	0.172054	0.164286	-0.0612315	-0.0765693
719	-0.455987	-0.363816	-0.29885	-0.243806	-0.094769	-0.0797719	-0.127436	-0.204817	-0.223351	-0.2122	-0.0513504	-0.05893	0.137762	0.164296	-0.0525863	-0.076548
720	-0.448275	-0.363944	-0.16436	-0.243883	-0.084679	-0.0797927	-0.194768	-0.204709	-0.17241	-0.212216	-0.0314389	-0.0589194	0.179212	0.164259	-0.0395456	-0.0765146
721	-0.401952	-0.364061	-0.25617	-0.243773	-0.0964103	-0.0797995	-0.150658	-0.204696	-0.170261	-0.21216	-0.0894113	-0.0588813	0.149447	0.16428	-0.0819154	-0.0764633
722	-0.347457	-0.364113	-0.277947	-0.24379	-0.0593004	-0.0798225	-0.236127	-0.204621	-0.177008	-0.212102	-0.0522437	-0.0589236	0.129976	0.16426	-0.0738869	-0.0764709
723	-0.369077	-0.36409	-0.0697501	-0.243837	-0.0749455	-0.0797941	-0.260447	-0.204664	-0.187089	-0.212054	0.0378483	-0.0589144	0.176181	0.164212	-0.0831356	-0.0764673
724	-0.421308	-0.364097	-0.184886	-0.243596	-0.0417985	-0.0797874	-0.101985	-0.204741	-0.138706	-0.212019	-0.0450637	-0.0587805	0.182664	0.164229	0.0154321	-0.0764765
725	-0.335112	-0.364176	-0.313399	-0.243515	-0.0856202	-0.0797349	-0.185642	-0.2046	-0.261917	-0.211918	-0.0420491	-0.0587616	0.160456	0.164254	-0.123634	-0.0763496
726	-0.446996	-0.364136	-0.262945	-0.243612	-0.0711942	-0.0797431	-0.209879	-0.204573	-0.210757	-0.211987	0.0280987	-0.0587385	0.159501	0.164249	-0.143167	-0.0764148
727	-0.271837	-0.36425	-0.234877	-0.243638	-0.0891671	-0.0797313	-0.225107	-0.204581	-0.257454	-0.211985	-0.0866992	-0.0586189	0.14291	0.164242	-0.113047	-0.0765067
728	-0.372848	-0.364123	-0.272955	-0.243626	-0.123214	-0.0797443	-0.215058	-0.204609	-0.292981	-0.212048	-0.117837	-0.0586575	0.193096	0.164213	-0.00776323	-0.076557
729	-0.400004	-0.364135	-0.284151	-0.243666	-0.0887365	-0.079804	-0.199426	-0.204623	-0.193474	-0.212159	-0.0238082	-0.0587388	0.239311	0.164253	-0.126169	-0.0764625
730	-0.334279	-0.364184	-0.270486	-0.243722	-0.108013	-0.0798162	-0.249582	-0.204616	-0.173525	-0.212133	-0.067647	-0.0586909	0.219586	0.164356	-0.110296	-0.0765307
731	-0.379134	-0.364143	-0.214911	-0.243759	-0.11572	-0.0798549	-0.275036	-0.204678	-0.158029	-0.21208	-0.0819937	-0.0587032	0.172073	0.164431	-0.0701888	-0.0765769
732	-0.367469	-0.364164	-0.125959	-0.243719	-0.102288	-0.0799039	-0.0879386	-0.204774	-0.211174	-0.212006	-0.00906058	-0.058735	0.220641	0.164442	-0.0355583	-0.0765682
733	-0.453573	-0.364168	-0.288134	-0.243558	-0.0348743	-0.0799345	-0.158407	-0.204614	-0.224328	-0.212005	0.0247616	-0.0586672	0.226964	0.164519	-0.0328206	-0.0765122
734	-0.440765	-0.36429	-0.264675	-0.243619	-0.0895617	-0.079873	-0.300983	-0.204551	-0.147047	-0.212022	-0.109523	-0.0585534	0.122487	0.164604	-0.131336	-0.0764526
735	-0.415484	-0.364395	-0.406146	-0.243648	-0.150953	-0.0798862	-0.256248	-0.204683	-0.272709	-0.211933	-0.138359	-0.0586228	0.178941	0.164546	-0.0275181	-0.0765273
736	-0.382746	-0.364464	-0.291268	-0.243869	-0.0522648	-0.0799829	-0.230902	-0.204753	-0.179645	-0.212016	0.00210719	-0.0587313	0.177672	0.164566	-0.0383135	-0.0764607
737	-0.385699	-0.364489	-0.327072	-0.243933	-0.12164	-0.0799453	-0.190749	-0.204788	-0.280778	-0.211972	-0.0303618	-0.0586486	0.0848111	0.164584	-0.115924	-0.0764088
738	-0.329697	-0.364518	-0.314589	-0.244046	-0.0544831	-0.0800018	-0.239759	-0.204769	-0.19616	-0.212065	-0.175686	-0.0586102	0.210843	0.164476	-0.0581407	-0.0764624
739	-0.34747	-0.364471	-0.215078	-0.244142	-0.0177243	-0.0799672	-0.0488063	-0.204817	-0.248033	-0.212044	-0.0855285	-0.0587689	0.147911	0.164538	-0.0278489	-0.0764376
740	-0.443898	-0.364448	-0.24069	-0.244102	-0.0115914	-0.079883	-0.117775	-0.204606	-0.255646	-0.212093	-0.122688	-0.0588051	0.139302	0.164516	-0.107832	-0.0763719
741	-0.308128	-0.364555	-0.264511	-0.244098	-0.0885084	-0.0797907	-0.262827	-0.204488	-0.219314	-0.212151	-0.0886023	-0.0588914	0.203267	0.164482	-0.0431324	-0.0764144
742	-0.356216	-0.364479	-0.117614	-0.244125	-0.0577316	-0.0798025	-0.237986	-0.204567	-0.325251	-0.212161	-0.0895802	-0.0589315	0.15226	0.164534	-0.154178	-0.0763695
743	-0.351942	-0.364468	-0.177927	-0.243955	-0.0846186	-0.0797728	-0.296697	-0.204612	-0.235237	-0.212314	-0.0911566	-0.0589728	0.19195	0.164518	-0.0672304	-0.0764743
744	-0.249121	-0.364451	-0.25511	-0.243866	-0.102777	-0.0797793	-0.141723	-0.204736	-0.212093	-0.212344	-0.0832182	-0.0590161	0.0705206	0.164554	-0.0420819	-0.0764619
745	-0.453641	-0.364296	-0.175116	-0.243881	-0.0199763	-0.0798102	-0.290858	-0.204651	-0.163203	-0.212344	-0.104567	-0.0590487	0.0885497	0.164428	-0.0160397	-0.0764157
746	-0.329088	-0.364416	-0.205914	-0.243789	-0.118542	-0.0797299	-0.224335	-0.204767	-0.176385	-0.212278	-0.163107	-0.0591098	0.205293	0.164326	-0.0318326	-0.0763346
747	-0.337847	-0.364368	-0.233129	-0.243738	-0.0249982	-0.0797819	-0.179741	-0.204793	-0.236585	-0.21223	0.0706805	-0.0592492	0.19155	0.164381	-0.117102	-0.076275
748	-0.298694	-0.364333	-0.227426	-0.243724	-0.0556826	-0.0797086	-0.266795	-0.20476	-0.157761	-0.212263	0.070433	-0.0590752	0.129105	0.164418	-0.0368577	-0.0763296
749	-0.320287	-0.364245	-0.163321	-0.243702	-0.0260439	-0.0796764	-0.156922	-0.204843	-0.212719	-0.21219	-0.0611708	-0.0589021	0.212419	0.16437	-0.0532295	-0.0762769
750	-0.298621	-0.364186	-0.146724	-0.243595	-0.0683565	-0.0796048	-0.10889	-0.204779	-0.207867	-0.21219	-0.0493908	-0.0589051	0.121632	0.164434	-0.0402515	-0.0762461
751	-0.427614	-0.364099	-0.323158	-0.243465	-0.0158982	-0.0795898	-0.219827	-0.204651	-0.20822	-0.212185	-0.1476	-0.0588924	0.214314	0.164377	-0.0478984	-0.0761981
752	-0.39689	-0.364184	-0.286691	-0.243572	-0.080682	-0.079505	-0.221758	-0.204671	-0.245704	-0.212179	-0.0385262	-0.0590106	0.213182	0.164444	-0.0431365	-0.0761604
753	-0.363462	-0.364227	-0.268819	-0.243629	-0.148427	-0.0795066	-0.225432	-0.204694	-0.232052	-0.212224	-0.000311795	-0.0589833	0.165641	0.164509	-0.0763672	-0.0761165
754	-0.31274	-0.364226	-0.15806	-0.243662	-0.102961	-0.0795981	-0.117499	-0.204721	-0.238834	-0.21225	-0.0216	-0.0589054	0.0708936	0.16451	-0.100489	-0.0761168
755	-0.423825	-0.364158	-0.232556	-0.243549	-0.0282966	-0.0796291	-0.241006	-0.204606	-0.194455	-0.212286	-0.0606836	-0.0588559	0.235578	0.164386	-0.097094	-0.0761492
756	-0.435021	-0.364237	-0.355656	-0.243534	-0.221852	-0.0795611	-0.0927552	-0.204654	-0.141602	-0.212262	-0.0343918	-0.0588583	0.181537	0.16448	-0.0469704	-0.0761769
757	-0.289655	-0.36433	-0.270073	-0.243683	-0.107796	-0.0797493	-0.275504	-0.204506	-0.21274	-0.212168	-0.0360982	-0.058826	0.178691	0.164503	-0.0436067	-0.0761383
758	-0.368411	-0.364232	-0.342885	-0.243717	0.0222565	-0.0797864	-0.157826	-0.2046	-0.153174	-0.212169	-0.0672651	-0.058796	0.207952	0.164522	-0.0722347	-0.0760953
759	-0.395612	-0.364237	-0.241402	-0.243848	-0.0703592	-0.0796518	-0.18597	-0.204538	-0.259355	-0.212091	-0.0518213	-0.0588071	0.172732	0.164579	-0.12228	-0.0760902
760	-0.332769	-0.364279	-0.235423	-0.243845	-0.0700943	-0.0796395	-0.12997	-0.204513	-0.23639	-0.212154	-0.0734073	-0.0587979	0.16321	0.16459	0.0599425	-0.0761511
761	-0.426088	-0.364237	-0.31234	-0.243834	-0.113277	-0.079627	-0.175976	-0.204415	-0.123796	-0.212186	-0.0477654	-0.0588172	0.209026	0.164588	-0.0524413	-0.075972
762	-0.332837	-0.364318	-0.234198	-0.243924	-0.0122095	-0.0796712	-0.155049	-0.204378	-0.154677	-0.212069	-0.0858045	-0.0588026	0.19582	0.164646	-0.0703942	-0.0759411
763	-0.321081	-0.364277	-0.148232	-0.243911	0.0260318	-0.0795826	-0.15828	-0.204313	-0.171909	-0.211994	-0.178262	-0.0588381	0.145385	0.164687	-0.0483859	-0.0759338
764	-0.388002	-0.364221	-0.265396	-0.243786	-0.102466	-0.0794442	-0.185617	-0.204253	-0.219293	-0.211942	-0.0632617	-0.0589946	0.206744	0.164662	-0.0987914	-0.0758977
765	-0.385827	-0.364252	-0.296681	-0.243814	-0.0709342	-0.0794744	-0.231324	-0.204229	-0.177144	-0.211951	-0.08486	-0.0590002	0.141722	0.164717	-0.0584723	-0.0759276
766	-0.323372	-0.36428	-0.236664	-0.243883	-0.0623107	-0.0794632	-0.0878759	-0.204264	-0.221622	-0.211906	-0.00734374	-0.059034	0.0882423	0.164687	-0.0929268	-0.0759048
767	-0.34098	-0.364226	-0.20268	-0.243874	0.0524764	-0.0794408	-0.212558	-0.204112	-0.165873	-0.211918	-0.0714292	-0.0589665	0.208744	0.164587	-0.0888524	-0.0759271
768	-0.390319	-0.364196	-0.193751	-0.24382	-0.0818498	-0.0792688	-0.176493	-0.204123	-0.117848	-0.211858	0.00138531	-0.0589827	0.128022	0.164645	-0.0271632	-0.0759439
769	-0.373733	-0.36423	-0.314504	-0.243755	-0.0274678	-0.0792722	-0.175289	-0.204087	-0.281709	-0.211736	-0.0650126	-0.0589041	0.182593	0.164597	-0.0460215	-0.0758804
770	-0.354246	-0.364242	-0.314341	-0.243847	-0.113918	-0.0792048	-0.213107	-0.20405	-0.302476	-0.211827	-0.135246	-0.0589121	0.115543	0.16462	-0.0014257	-0.0758416
771	-0.444192	-0.36423	-0.100629	-0.243938	-0.0303676	-0.0792499	-0.246691	-0.204061	-0.296169	-0.211945	-0.0703157	-0.0590112	0.216028	0.164557	-0.0322536	-0.0757449
772	-0.315706	-0.364333	-0.385381	-0.243753	-0.0363684	-0.0791865	-0.149043	-0.204117	-0.27722	-0.212054	-0.0762469	-0.0590259	0.135033	0.164623	-0.00618865	-0.0756885
773	-0.408632	-0.36427	-0.147702	-0.243936	-0.104581	-0.079131	-0.256023	-0.204045	-0.215332	-0.212138	-0.00146573	-0.0590482	0.164777	0.164585	-0.0469921	-0.0755985
774	-0.385531	-0.364328	-0.214014	-0.243812	0.0503462	-0.0791639	-0.247579	-0.204113	-0.140186	-0.212142	-0.0203958	-0.0589737	0.185014	0.164585	-0.108079	-0.0755615
775	-0.397053	-0.364355	-0.328627	-0.243773	-0.104351	-0.0789966	-0.159607	-0.204169	-0.218859	-0.212049	-0.175566	-0.0589239	0.18201	0.164612	-0.1253	-0.0756035
776	-0.36495	-0.364397	-0.0862664	-0.243883	-0.0704997	-0.0790293	-0.177756	-0.204111	-0.243522	-0.212058	-0.0118506	-0.0590744	0.133448	0.164634	0.0142118	-0.0756676
777	-0.172392	-0.364398	-0.227236	-0.243679	0.00368101	-0.0790183	-0.184841	-0.204077	-0.225186	-0.212099	-0.0489056	-0.0590135	0.196702	0.164594	-0.0852103	-0.0755518
778	-0.369107	-0.364151	-0.188052	-0.243658	-0.0624062	-0.0789119	-0.0693192	-0.204053	-0.146124	-0.212116	-0.0812074	-0.0590005	0.162496	0.164635	-0.0614782	-0.0755642
779	-0.361316	-0.364157	-0.349957	-0.243587	0.00401668	-0.0788907	-0.305918	-0.203879	-0.227833	-0.212031	-0.0903724	-0.059029	0.138856	0.164633	-0.0872889	-0.0755461
780	-0.345647	-0.364154	-0.222891	-0.243723	-0.106047	-0.0787843	-0.275122	-0.20401	-0.0829854	-0.212051	-0.10221	-0.0590693	0.0941162	0.164599	-0.0614497	-0.0755612
781	-0.335444	-0.36413	-0.167804	-0.243697	-0.0235629	-0.0788192	-0.198988	-0.204102	-0.305589	-0.211886	0.0059753	-0.0591246	0.125608	0.164509	-0.0523075	-0.0755431
782	-0.244752	-0.364093	-0.272614	-0.243599	-0.0758522	-0.0787485	-0.106512	-0.204095	-0.202257	-0.212006	-0.0822137	-0.0590412	0.102472	0.164459	-0.199076	-0.0755133
783	-0.341923	-0.36394	-0.168882	-0.243637	-0.125546	-0.0787448	-0.205791	-0.20397	-0.25673	-0.211993	-0.0142031	-0.0590709	0.168951	0.16438	-0.109724	-0.0756713
784	-0.307459	-0.363912	-0.243067	-0.243541	-0.0525276	-0.0788045	-0.198729	-0.203972	-0.25698	-0.21205	-0.0866921	-0.0590136	0.156092	0.164386	-0.0810569	-0.0757148
785	-0.360851	-0.36384	-0.127172	-0.24354	-0.0895501	-0.078771	-0.261436	-0.203966	-0.217309	-0.212108	-0.0524781	-0.0590489	0.180095	0.164375	-0.143395	-0.0757217
786	-0.35574	-0.363837	-0.233762	-0.243392	-0.17731	-0.0787848	-0.174795	-0.204039	-0.289433	-0.212114	-0.13058	-0.0590405	0.184103	0.164395	-0.178567	-0.0758079
787	-0.362924	-0.363826	-0.309183	-0.24338	0.0327375	-0.0789101	-0.123552	-0.204002	-0.280005	-0.212213	-0.0648999	-0.0591315	0.0796912	0.16442	-0.0896296	-0.0759386
788	-0.402105	-0.363825	-0.19403	-0.243464	-0.109762	-0.0787682	-0.187455	-0.2039	-0.25418	-0.212299	-0.0627126	-0.0591388	0.134329	0.164313	-0.0570144	-0.075956
789	-0.38747	-0.363874	-0.171219	-0.243401	-0.109371	-0.0788076	-0.180116	-0.203879	-0.182079	-0.212352	0.00731912	-0.0591434	0.136352	0.164275	-0.050884	-0.075932
790	-0.384318	-0.363904	-0.233891	-0.243309	-0.122392	-0.0788463	-0.329047	-0.203849	-0.190164	-0.212314	-0.117527	-0.0590591	0.143878	0.164239	-0.114649	-0.0759002
791	-0.376427	-0.363929	-0.220346	-0.243297	0.0364501	-0.0789014	-0.244812	-0.204007	-0.322202	-0.212285	0.0626647	-0.0591331	0.172494	0.164214	-0.12642	-0.0759493
792	-0.301757	-0.363945	-0.358764	-0.243268	-0.0885674	-0.0787556	-0.184973	-0.204059	-0.24063	-0.212424	-0.0415519	-0.0589792	0.159606	0.164224	-0.107196	-0.0760131
793	-0.38769	-0.363867	-0.280881	-0.243414	-0.0632525	-0.078768	-0.13768	-0.204035	-0.204728	-0.21246	-0.0729283	-0.0589572	0.161678	0.164218	-0.131228	-0.0760524
794	-0.46076	-0.363897	-0.304506	-0.243461	-0.131009	-0.0787484	-0.206673	-0.203951	-0.326513	-0.21245	-0.106409	-0.0589748	0.244062	0.164215	-0.103945	-0.076122
795	-0.374473	-0.364019	-0.251648	-0.243538	-0.155628	-0.0788142	-0.257328	-0.203954	-0.00454669	-0.212594	-0.0492777	-0.0590345	0.203183	0.164316	-0.136139	-0.0761571
796	-0.353595	-0.364032	-0.177704	-0.243549	-0.100956	-0.0789109	-0.220165	-0.204021	-0.224476	-0.212332	-0.0882132	-0.0590222	0.0533237	0.164364	-0.0376139	-0.0762325
797	-0.371655	-0.364019	-0.20354	-0.243466	-0.00419753	-0.0789386	-0.237111	-0.204042	-0.17608	-0.212348	-0.156052	-0.0590589	0.196008	0.164225	-0.0926377	-0.076184
798	-0.395611	-0.364028	-0.25507	-0.243416	-0.118923	-0.0788448	-0.237257	-0.204083	-0.148259	-0.212302	-0.0693587	-0.0591806	0.129787	0.164265	-0.109099	-0.0762046
799	-0.393734	-0.364068	-0.208552	-0.24343	-0.0850917	-0.078895	-0.279504	-0.204125	-0.197708	-0.212222	-0.111554	-0.0591934	0.137431	0.164222	-0.0961756	-0.0762459
800	-0.368585	-0.364105	-0.275461	-0.243387	-0.0786188	-0.0789028	-0.211696	-0.204219	-0.107054	-0.212204	-0.225382	-0.0592589	0.203078	0.164188	-0.135239	-0.0762708
801	-0.37215	-0.364111	-0.159735	-0.243427	-0.0874316	-0.0789024	-0.173723	-0.204228	-0.262237	-0.212072	-0.0903337	-0.0594666	0.180037	0.164237	-0.055826	-0.0763445
802	-0.38377	-0.364121	-0.195173	-0.243322	-0.0536226	-0.078913	-0.274098	-0.20419	-0.107912	-0.212135	-0.0340892	-0.0595051	0.19098	0.164256	-0.133687	-0.0763189
803	-0.371536	-0.364145	-0.194691	-0.243262	-0.120611	-0.0788815	-0.228217	-0.204278	-0.25323	-0.212005	-0.0817398	-0.0594734	0.231073	0.16429	-0.102801	-0.0763904
804	-0.366367	-0.364154	-0.143142	-0.243202	-0.0697065	-0.0789335	-0.271237	-0.204307	-0.16384	-0.212056	-0.0711825	-0.0595011	0.137779	0.164373	-0.0625686	-0.0764233
805	-0.378641	-0.364157	-0.264043	-0.243077	-0.0822023	-0.078922	-0.178643	-0.204391	-0.319291	-0.211996	-0.0280028	-0.0595157	0.235735	0.16434	-0.125836	-0.0764061
806	-0.334227	-0.364175	-0.28388	-0.243103	-0.0732144	-0.0789261	-0.169036	-0.204359	-0.240961	-0.212129	-0.0953555	-0.0594765	0.151029	0.164428	-0.0307624	-0.0764675
807	-0.334016	-0.364138	-0.223551	-0.243154	-0.0996318	-0.078919	-0.269585	-0.204315	-0.21576	-0.212165	-0.0504038	-0.059521	0.197111	0.164412	-0.129363	-0.0764108
808	-0.42059	-0.364101	-0.22535	-0.24313	-0.114512	-0.0789447	-0.227023	-0.204396	-0.106714	-0.21217	-0.0700377	-0.0595097	0.158981	0.164452	-0.0636752	-0.0764764
809	-0.39452	-0.364171	-0.215975	-0.243108	-0.055557	-0.0789887	-0.157513	-0.204424	-0.302248	-0.212039	0.011678	-0.0595228	0.187168	0.164446	-0.121311	-0.0764606
810	-0.316943	-0.364208	-0.23027	-0.243074	-0.2029	-0.0789597	-0.280548	-0.204366	-0.162779	-0.212151	0.0153976	-0.0594348	0.21824	0.164474	-0.0854891	-0.076516
811	-0.366827	-0.36415	-0.206418	-0.243058	-0.146717	-0.0791127	-0.126327	-0.20446	-0.22766	-0.21209	-0.134587	-0.0593424	0.116188	0.16454	-0.134839	-0.0765271
812	-0.414961	-0.364153	-0.182714	-0.243013	-0.174341	-0.0791961	-0.230821	-0.204363	-0.20875	-0.212109	-0.128355	-0.0594351	0.211586	0.16448	-0.0990517	-0.076599
813	-0.261514	-0.364216	-0.385876	-0.242939	-0.154968	-0.0793133	-0.177488	-0.204396	-0.277142	-0.212105	-0.00701431	-0.05952	0.157909	0.164538	-0.00575303	-0.0766266
814	-0.420453	-0.364089	-0.282679	-0.243115	-0.0680616	-0.0794063	-0.0839114	-0.204363	-0.208242	-0.212185	-0.100298	-0.0594554	0.140995	0.16453	-0.160656	-0.0765394
815	-0.288335	-0.364159	-0.191316	-0.243163	-0.105347	-0.0793924	-0.221617	-0.204215	-0.241907	-0.21218	0.0114427	-0.0595056	0.105275	0.164501	-0.101452	-0.0766428
816	-0.36772	-0.364065	-0.232089	-0.2431	-0.0713732	-0.0794242	-0.310089	-0.204236	-0.215676	-0.212216	-0.132669	-0.0594186	0.150536	0.164429	-0.0867593	-0.0766732
817	-0.384393	-0.36407	-0.38767	-0.243086	0.0154018	-0.0794144	-0.254863	-0.204366	-0.164961	-0.212221	-0.0411777	-0.0595083	0.195573	0.164412	-0.110036	-0.0766856
818	-0.31773	-0.364095	-0.208891	-0.243263	-0.12601	-0.0792983	-0.243646	-0.204428	-0.201559	-0.212163	-0.0318439	-0.0594859	0.160311	0.16445	-0.0723027	-0.0767264
819	-0.33513	-0.364038	-0.201689	-0.243221	-0.125859	-0.0793554	-0.216992	-0.204476	-0.147111	-0.21215	-0.0160828	-0.0594521	0.0953825	0.164445	0.042662	-0.076721
820	-0.279207	-0.364003	-0.152859	-0.24317	-0.0411917	-0.0794122	-0.283071	-0.204491	-0.217965	-0.21207	0.0386517	-0.0593991	0.163515	0.16436	-0.0767571	-0.0765752
821	-0.424492	-0.363899	-0.310074	-0.24306	-0.155574	-0.0793656	-0.290933	-0.204587	-0.218227	-0.212078	-0.0594144	-0.0592796	0.171107	0.164359	-0.0806689	-0.0765755
822	-0.285571	-0.363973	-0.181026	-0.243142	-0.022059	-0.0794584	-0.131837	-0.204692	-0.0776422	-0.212085	-0.0723068	-0.0592797	0.140979	0.164368	-0.0777977	-0.0765804
823	-0.461461	-0.363878	-0.375053	-0.243066	-0.092309	-0.0793886	-0.160405	-0.204603	-0.246746	-0.211922	0.066461	-0.0592956	0.0414983	0.164339	-0.0851871	-0.0765819
824	-0.311659	-0.363996	-0.317595	-0.243227	-0.0366318	-0.0794043	-0.22388	-0.20455	-0.160337	-0.211964	-0.0585912	-0.0591428	0.190775	0.16419	-0.138084	-0.0765924
825	-0.429897	-0.363933	-0.257154	-0.243317	-0.0377688	-0.0793524	-0.22604	-0.204573	-0.222845	-0.211901	-0.0114657	-0.0591421	0.240981	0.164222	-0.070762	-0.076667
826	-0.386723	-0.364013	-0.2174	-0.243334	-0.0310519	-0.079302	-0.255212	-0.204599	-0.20767	-0.211915	-0.018412	-0.0590843	0.205558	0.164315	-0.118359	-0.0766598
827	-0.263965	-0.36404	-0.324437	-0.243302	-0.124894	-0.0792435	-0.237107	-0.20466	-0.19215	-0.211909	-0.0438702	-0.0590351	0.203534	0.164365	-0.152143	-0.0767103
828	-0.382886	-0.363919	-0.319812	-0.2434	-0.0893675	-0.0792987	-0.202325	-0.2047	-0.173289	-0.211885	0.0863115	-0.0590167	0.171333	0.164413	-0.149317	-0.0768015
829	-0.432415	-0.363942	-0.242392	-0.243493	-0.0983594	-0.0793109	-0.243729	-0.204697	-0.175194	-0.211839	0.0681677	-0.0588412	0.236856	0.164421	-0.0336178	-0.0768891
830	-0.371275	-0.364025	-0.27227	-0.243491	-0.0700149	-0.0793339	-0.208739	-0.204744	-0.245051	-0.211795	-0.161783	-0.058688	0.176981	0.164508	-0.0454722	-0.0768369
831	-0.376344	-0.364034	-0.164061	-0.243526	-0.120456	-0.0793227	-0.150277	-0.204749	-0.176075	-0.211835	-0.0302889	-0.0588122	0.171042	0.164523	-0.117522	-0.0767991
832	-0.357636	-0.364048	-0.314603	-0.24343	-0.066938	-0.0793722	-0.231478	-0.204683	-0.153833	-0.211792	-0.125632	-0.0587779	0.115707	0.164531	-0.055314	-0.0768481
833	-0.347012	-0.364041	-0.30712	-0.243516	0.0143243	-0.0793572	-0.19731	-0.204715	-0.16212	-0.211722	-0.0118864	-0.0588583	0.237239	0.164472	-0.0337783	-0.0768223
834	-0.37132	-0.36402	-0.22941	-0.243592	-0.0926848	-0.0792447	-0.172618	-0.204706	-0.105867	-0.211662	-0.0613833	-0.0588019	0.199914	0.16456	-0.138562	-0.0767706
835	-0.455565	-0.364029	-0.107832	-0.243575	-0.0746729	-0.0792609	-0.197875	-0.204668	-0.207566	-0.211536	-0.0681954	-0.058805	0.137722	0.164602	-0.0849611	-0.0768447
836	-0.359094	-0.364139	-0.276526	-0.243413	-0.0801439	-0.0792554	-0.197899	-0.20466	-0.222854	-0.211531	-0.0668179	-0.0588162	0.20399	0.16457	-0.0534714	-0.0768544
837	-0.358134	-0.364133	-0.35778	-0.243452	-0.124669	-0.0792564	-0.248318	-0.204652	-0.191067	-0.211544	-0.0252719	-0.0588258	0.18707	0.164617	-0.159717	-0.0768264
838	-0.365196	-0.364125	-0.368931	-0.243589	-0.132802	-0.0793107	-0.213169	-0.204704	-0.161659	-0.21152	-0.00149836	-0.0587857	0.157461	0.164644	-0.0577845	-0.0769255
839	-0.371753	-0.364127	-0.274783	-0.243739	-0.0947132	-0.0793745	-0.272653	-0.204714	-0.18956	-0.21146	-0.052146	-0.0587173	0.256965	0.164635	-0.0463433	-0.0769026
840	-0.382305	-0.364136	-0.372314	-0.243776	-0.108244	-0.0793928	-0.254144	-0.204795	-0.128351	-0.211434	-0.0767974	-0.0587095	0.150912	0.164745	-0.0446666	-0.0768662
841	-0.429203	-0.364157	-0.32273	-0.243929	-0.0283539	-0.0794272	-0.262918	-0.204854	-0.286433	-0.211335	-0.125528	-0.058731	0.0906369	0.164729	-0.0993041	-0.0768279
842	-0.324133	-0.364235	-0.278934	-0.244022	-0.0540304	-0.0793664	-0.147981	-0.204923	-0.188494	-0.211425	-0.0751415	-0.0588105	0.197668	0.164641	-0.117671	-0.0768546
843	-0.387467	-0.364187	-0.306717	-0.244064	-0.0411447	-0.0793363	-0.186451	-0.204855	-0.280517	-0.211398	-0.108385	-0.0588299	0.146022	0.16468	-0.117313	-0.0769031
844	-0.431766	-0.364215	-0.248072	-0.244138	-0.0881641	-0.079291	-0.191992	-0.204833	-0.117352	-0.211479	-0.0204876	-0.0588886	0.183756	0.164658	-0.155362	-0.076951
845	-0.386803	-0.364295	-0.315434	-0.244143	-0.13417	-0.0793015	-0.239227	-0.204818	-0.276623	-0.211368	-0.0410284	-0.0588431	0.0874156	0.164681	-0.0850993	-0.0770439
846	-0.254454	-0.364321	-0.339629	-0.244227	-0.140103	-0.0793665	-0.157967	-0.204859	-0.181542	-0.211445	-0.0926638	-0.0588221	0.134809	0.164589	-0.0531621	-0.0770534
847	-0.415771	-0.364192	-0.273519	-0.24434	-0.0955231	-0.0794383	-0.242305	-0.204803	-0.197993	-0.21141	-0.148323	-0.0588621	0.156957	0.164554	-0.058535	-0.0770252
848	-0.292116	-0.364252	-0.267761	-0.244374	-0.0194843	-0.0794573	-0.222029	-0.204848	-0.173355	-0.211394	0.0429597	-0.0589677	0.200787	0.164545	0.071216	-0.0770034
849	-0.353867	-0.364167	-0.273715	-0.244402	-0.0574681	-0.0793865	-0.281439	-0.204868	-0.307653	-0.211349	-0.0692153	-0.0588475	0.204533	0.164588	-0.108453	-0.0768286
850	-0.307198	-0.364155	-0.307845	-0.244436	-0.0113915	-0.0793607	-0.183152	-0.204958	-0.210801	-0.211463	-0.160449	-0.0588597	0.104423	0.164635	-0.0280814	-0.0768658
851	-0.352305	-0.364088	-0.094305	-0.244511	-0.0801504	-0.0792808	-0.292356	-0.204933	-0.111331	-0.211462	-0.0484054	-0.0589792	0.149747	0.164564	-0.136821	-0.0768084
852	-0.425226	-0.364074	-0.23353	-0.244335	-0.145728	-0.0792818	-0.24235	-0.205035	-0.174516	-0.211344	0.0224211	-0.0589668	0.0254571	0.164547	-0.0653107	-0.076879
853	-0.3623	-0.364146	-0.240946	-0.244322	-0.092339	-0.0793598	-0.182288	-0.205079	-0.259568	-0.211301	-0.0880426	-0.0588713	0.177444	0.164383	-0.0922014	-0.0768654
854	-0.427965	-0.364144	-0.141905	-0.244318	-0.0826866	-0.079375	-0.121001	-0.205052	-0.207506	-0.211358	-0.106673	-0.0589055	0.259844	0.164399	-0.0632085	-0.0768834
855	-0.303927	-0.364219	-0.346145	-0.244198	-0.0636267	-0.0793789	-0.237742	-0.204954	-0.16955	-0.211353	0.0929449	-0.0589614	0.0396281	0.16451	-0.107033	-0.0768673
856	-0.298467	-0.364148	-0.209201	-0.244317	-0.056805	-0.0793604	-0.178689	-0.204992	-0.1029	-0.211304	-0.138428	-0.0587837	0.0553535	0.164364	-0.0550193	-0.0769026
857	-0.297652	-0.364072	-0.276721	-0.244276	-0.150581	-0.0793341	-0.183816	-0.204962	-0.238185	-0.211177	-0.0034101	-0.0588768	0.187503	0.164237	-0.0871019	-0.0768771
858	-0.351898	-0.363994	-0.304316	-0.244314	-0.0164223	-0.0794172	-0.108849	-0.204937	-0.102544	-0.211209	-0.146493	-0.058812	0.282081	0.164264	0.0390425	-0.076889
859	-0.329925	-0.36398	-0.305198	-0.244384	-0.197136	-0.0793438	-0.146393	-0.204825	-0.133654	-0.211082	0.00318325	-0.0589142	0.0742754	0.164401	-0.0327746	-0.0767539
860	-0.388891	-0.36394	-0.223693	-0.244455	-0.0149784	-0.0794809	-0.151401	-0.204757	-0.239015	-0.210992	-0.0241156	-0.058842	0.220641	0.164297	-0.0586381	-0.0767027
861	-0.271486	-0.363969	-0.245579	-0.244431	-0.0736653	-0.0794059	-0.272411	-0.204695	-0.236684	-0.211025	-0.141211	-0.0588016	0.177039	0.164362	-0.0273039	-0.0766817
862	-0.362515	-0.363862	-0.341648	-0.244432	-0.144614	-0.0793993	-0.263204	-0.204773	-0.206402	-0.211055	-0.0946507	-0.0588973	0.172122	0.164377	-0.0372291	-0.0766243
863	-0.38382	-0.36386	-0.210949	-0.244545	-0.130982	-0.0794749	-0.199797	-0.204841	-0.146197	-0.211049	-0.208566	-0.0589388	0.173821	0.164386	-0.0997769	-0.0765786
864	-0.313124	-0.363883	-0.271447	-0.244506	-0.0378047	-0.0795346	-0.0869429	-0.204835	-0.257266	-0.210974	-0.159276	-0.0591121	0.20758	0.164397	-0.0344824	-0.0766055
865	-0.373965	-0.363825	-0.324222	-0.244537	-0.117972	-0.0794863	-0.174972	-0.204699	-0.203944	-0.211028	-0.0998402	-0.0592281	0.255689	0.164447	-0.174174	-0.0765567
866	-0.447051	-0.363836	-0.257102	-0.244629	-0.115951	-0.0795308	-0.265266	-0.204665	-0.253761	-0.211019	-0.0182137	-0.059275	0.226774	0.164552	-0.0511971	-0.0766696
867	-0.373575	-0.363933	-0.362545	-0.244644	-0.124396	-0.0795728	-0.182666	-0.204735	-0.23709	-0.211069	-0.124534	-0.0592276	0.134121	0.164624	-0.053574	-0.0766402
868	-0.409151	-0.363944	-0.279551	-0.24478	-0.114117	-0.0796245	-0.116379	-0.204709	-0.239665	-0.211099	-0.0378164	-0.0593029	0.17167	0.164589	-0.0651127	-0.0766136
869	-0.344701	-0.363996	-0.252067	-0.24482	-0.0868802	-0.0796643	-0.272478	-0.204607	-0.199153	-0.211132	-0.00718136	-0.0592782	0.12026	0.164597	-0.132772	-0.0766003
870	-0.34496	-0.363974	-0.243087	-0.244828	-0.116755	-0.0796726	-0.145588	-0.204685	-0.163833	-0.211118	-0.149441	-0.0592182	0.0568165	0.164546	-0.13376	-0.076665
871	-0.302716	-0.363952	-0.316041	-0.244826	-0.100451	-0.0797152	-0.250246	-0.204618	-0.195902	-0.211064	-0.0721641	-0.0593219	0.202519	0.164422	-0.0943822	-0.0767306
872	-0.379418	-0.363881	-0.208404	-0.244908	-0.0115759	-0.079739	-0.178046	-0.20467	-0.190439	-0.211046	-0.0723127	-0.0593367	0.170761	0.164466	-0.130577	-0.0767509
873	-0.438747	-0.363899	-0.210512	-0.244866	-0.0824232	-0.0796608	-0.110984	-0.204639	-0.16168	-0.211023	-0.0635242	-0.0593516	0.209451	0.164473	-0.0561044	-0.0768126
874	-0.354393	-0.363985	-0.345169	-0.244826	-0.0771174	-0.079664	-0.177409	-0.204532	-0.257615	-0.210966	-0.162277	-0.0593563	0.197878	0.164525	-0.0666422	-0.0767889
875	-0.380063	-0.363974	-0.336983	-0.244941	-0.0744352	-0.0796611	-0.260951	-0.204501	-0.148186	-0.211019	-0.0413595	-0.0594741	0.231398	0.164563	-0.101995	-0.0767773
876	-0.445397	-0.363992	-0.123354	-0.245046	-0.0981719	-0.0796551	-0.125903	-0.204566	-0.165504	-0.210948	-0.0408161	-0.0594534	0.197799	0.164639	-0.0706362	-0.0768061
877	-0.30689	-0.364085	-0.240812	-0.244908	-0.1522	-0.0796763	-0.322184	-0.204476	-0.243659	-0.210896	-0.231364	-0.0594321	0.208075	0.164677	-0.0832749	-0.076799
878	-0.307323	-0.36402	-0.264354	-0.244903	-0.0580459	-0.079759	-0.230581	-0.20461	-0.186429	-0.210933	-0.158338	-0.0596282	0.141062	0.164726	-0.0696311	-0.0768064
879	-0.35469	-0.363955	-0.173546	-0.244925	-0.136809	-0.0797342	-0.128344	-0.20464	-0.227159	-0.210905	0.108503	-0.0597406	0.171527	0.1647	-0.0403517	-0.0767982
880	-0.332903	-0.363945	-0.194081	-0.244844	-0.0438853	-0.0797992	-0.289001	-0.204553	-0.184007	-0.210924	-0.0757137	-0.0595492	0.0828728	0.164707	-0.0336149	-0.0767568
881	-0.393883	-0.36391	-0.379186	-0.244786	-0.128549	-0.0797583	-0.214254	-0.204649	-0.323748	-0.210893	-0.079051	-0.0595676	0.153786	0.164614	-0.0978074	-0.0767078
882	-0.386714	-0.363944	-0.268682	-0.244939	-0.14115	-0.0798137	-0.227507	-0.20466	-0.278154	-0.211021	-0.014549	-0.0595897	0.0668322	0.164602	-0.0848059	-0.0767317
883	-0.404987	-0.363969	-0.264033	-0.244966	-0.164173	-0.0798833	-0.204102	-0.204686	-0.182371	-0.211097	-0.189814	-0.0595386	0.15345	0.164491	-0.14437	-0.0767409
884	-0.396671	-0.364016	-0.18271	-0.244987	-0.125621	-0.0799787	-0.28531	-0.204685	-0.224284	-0.211065	-0.0627094	-0.0596861	0.18032	0.164479	0.00687062	-0.0768175
885	-0.442841	-0.364053	-0.226806	-0.244917	-0.0542039	-0.0800304	-0.191296	-0.204776	-0.173433	-0.21108	-0.133499	-0.0596896	0.240177	0.164497	-0.143816	-0.0767228
886	-0.367888	-0.364142	-0.234094	-0.244896	-0.101045	-0.0800012	-0.17306	-0.204761	-0.206956	-0.211037	-0.0572254	-0.059773	0.17568	0.164582	-0.0750739	-0.0767986
887	-0.364316	-0.364146	-0.229851	-0.244884	-0.0186528	-0.0800249	-0.216264	-0.204725	-0.282458	-0.211033	-0.0685846	-0.0597701	0.211067	0.164595	-0.0519494	-0.0767966
888	-0.399882	-0.364146	-0.31151	-0.244867	-0.122899	-0.0799557	-0.335776	-0.204738	-0.2284	-0.211113	-0.0781965	-0.05978	0.190878	0.164647	-0.111334	-0.0767686
889	-0.356446	-0.364187	-0.22772	-0.244942	-0.137865	-0.0800041	-0.277552	-0.204886	-0.0973335	-0.211133	-0.0484513	-0.0598008	0.172252	0.164677	-0.0630319	-0.0768076
890	-0.39069	-0.364178	-0.115217	-0.244923	-0.0971305	-0.0800692	-0.275592	-0.204967	-0.186739	-0.211005	-0.0744267	-0.059788	0.176917	0.164685	-0.163658	-0.0767921
891	-0.320316	-0.364208	-0.0884495	-0.244777	-0.0904618	-0.0800884	-0.208826	-0.205047	-0.26232	-0.210977	-0.161419	-0.0598044	0.177614	0.164699	-0.0772609	-0.0768897
892	-0.419514	-0.364158	-0.234553	-0.244602	-0.0838886	-0.0801	-0.247478	-0.205051	-0.146371	-0.211035	-0.0276441	-0.0599185	0.19049	0.164713	-0.0841722	-0.0768901
893	-0.343201	-0.36422	-0.141538	-0.24459	0.0280772	-0.0801042	-0.190504	-0.205099	-0.250367	-0.210962	-0.0606007	-0.0598823	0.144025	0.164742	-0.075818	-0.0768982
894	-0.42903	-0.364197	-0.246471	-0.244475	-0.114036	-0.0799831	-0.146597	-0.205082	-0.218726	-0.211007	-0.0910703	-0.0598831	0.191966	0.164719	-0.131291	-0.076897
895	-0.415773	-0.364269	-0.292486	-0.244477	-0.0326549	-0.0800212	-0.267292	-0.205017	-0.250679	-0.211015	0.0230525	-0.059918	0.217631	0.164749	-0.0347903	-0.0769579
896	-0.383824	-0.364327	-0.273204	-0.244531	-0.0183821	-0.0799683	-0.197065	-0.205086	-0.254346	-0.211059	-0.0583998	-0.0598253	0.096961	0.164809	-0.0282348	-0.0769108
897	-0.3972	-0.364349	-0.226264	-0.244563	-0.0626176	-0.0798995	-0.150717	-0.205077	-0.237754	-0.211108	-0.0708344	-0.0598237	0.163835	0.164733	-0.107322	-0.0768564
898	-0.403632	-0.364385	-0.196045	-0.244542	-0.155314	-0.0798803	-0.131096	-0.205017	-0.230696	-0.211137	-0.0482355	-0.059836	0.16341	0.164732	-0.0457967	-0.0768904
899	-0.358496	-0.364429	-0.175401	-0.244488	-0.0210139	-0.0799643	-0.0968057	-0.204934	-0.240058	-0.211159	-0.0957437	-0.0598231	0.108798	0.16473	-0.140723	-0.0768558
900	-0.241776	-0.364422	-0.167092	-0.244412	-0.0763176	-0.0798987	-0.268033	-0.204814	-0.24158	-0.211191	-0.0425109	-0.059863	0.229139	0.164668	0.0458629	-0.0769268
901	-0.37367	-0.364286	-0.332207	-0.244326	-0.0653515	-0.0798947	-0.26033	-0.204884	-0.251745	-0.211225	-0.0258355	-0.0598437	0.143696	0.16474	-0.00983973	-0.0767904
902	-0.391275	-0.364297	-0.277015	-0.244423	-0.0609237	-0.0798786	-0.264807	-0.204946	-0.189708	-0.21127	-0.0611024	-0.059806	0.225689	0.164716	0.00229314	-0.0767161
903	-0.368826	-0.364327	-0.255765	-0.244459	0.0716214	-0.0798576	-0.23555	-0.205012	-0.172631	-0.211246	-0.0768984	-0.0598074	0.214777	0.164784	-0.071958	-0.0766285
904	-0.349558	-0.364331	-0.300378	-0.244472	-0.0427093	-0.0796898	-0.170681	-0.205046	-0.171749	-0.211203	-0.0652746	-0.0598264	0.0964528	0.164839	-0.0122165	-0.0766233
905	-0.381712	-0.364315	-0.273784	-0.244534	-0.00504699	-0.0796489	-0.200341	-0.205008	-0.246465	-0.21116	-0.0409821	-0.0598324	0.163039	0.164764	-0.0740711	-0.0765521
906	-0.257174	-0.364334	-0.274188	-0.244566	-0.070354	-0.0795665	-0.149365	-0.205003	-0.176658	-0.211199	-0.0118626	-0.0598116	0.0973887	0.164762	-0.0539454	-0.0765493
907	-0.322707	-0.364216	-0.30605	-0.244599	0.0104402	-0.0795563	-0.200686	-0.204942	-0.203667	-0.211161	-0.0708934	-0.0597586	0.150188	0.164687	-0.0606078	-0.0765244
908	-0.320741	-0.36417	-0.219323	-0.244666	-0.136098	-0.0794571	-0.195979	-0.204937	-0.272726	-0.211152	-0.0622306	-0.0597709	0.162846	0.164671	-0.0594548	-0.0765068
909	-0.353852	-0.364122	-0.277804	-0.244639	-0.0593995	-0.0795195	-0.224686	-0.204927	-0.231914	-0.21122	-0.0742464	-0.0597736	0.181621	0.164669	-0.0958022	-0.076488
910	-0.265969	-0.364111	-0.256277	-0.244675	-0.0903797	-0.0794973	-0.152905	-0.204949	-0.198427	-0.211243	-0.06222	-0.0597895	0.208582	0.164688	-0.0400195	-0.0765093
911	-0.347914	-0.364003	-0.203415	-0.244688	-0.0470557	-0.0795093	-0.188332	-0.204892	-0.188592	-0.211229	-0.00551093	-0.0597922	0.119518	0.164736	-0.0379706	-0.0764692
912	-0.306953	-0.363986	-0.244095	-0.244642	-0.0276115	-0.0794737	-0.255954	-0.204873	-0.271439	-0.211204	-0.0253834	-0.0597326	0.149768	0.164687	-0.123777	-0.0764269
913	-0.352343	-0.363923	-0.248845	-0.244642	-0.0442244	-0.0794168	-0.274393	-0.204929	-0.207926	-0.21127	0.040781	-0.059695	0.166291	0.16467	-0.0292718	-0.0764789
914	-0.331489	-0.36391	-0.257357	-0.244646	0.019746	-0.0793782	-0.274143	-0.205006	-0.264857	-0.211266	-0.148279	-0.0595849	0.166681	0.164672	-0.00675301	-0.0764272
915	-0.389888	-0.363875	-0.31429	-0.24466	-0.0792005	-0.0792698	-0.269367	-0.205081	-0.344858	-0.211325	-0.0303644	-0.0596819	0.196902	0.164674	-0.0840607	-0.0763509
916	-0.326012	-0.363903	-0.107099	-0.244737	-0.0529433	-0.0792697	-0.178194	-0.205151	-0.223936	-0.211471	-0.0819066	-0.0596499	0.163412	0.16471	-0.203985	-0.0763593
917	-0.3314	-0.363862	-0.204094	-0.244586	0.0495465	-0.079241	-0.154721	-0.205122	-0.172473	-0.211485	-0.0925934	-0.0596742	0.152231	0.164708	-0.133946	-0.0764987
918	-0.406539	-0.363827	-0.170814	-0.244542	-0.130841	-0.0791005	-0.243935	-0.205067	-0.201489	-0.211442	-0.0450638	-0.0597101	0.146869	0.164695	-0.0596403	-0.0765613
919	-0.305273	-0.363873	-0.223937	-0.244462	-0.0865595	-0.0791569	-0.213752	-0.205109	-0.205734	-0.211431	-0.0894491	-0.0596941	0.205774	0.164675	-0.107536	-0.0765429
920	-0.416353	-0.363809	-0.235233	-0.244439	-0.0486972	-0.0791649	-0.125226	-0.205119	-0.198562	-0.211425	-0.0175589	-0.0597265	0.230536	0.16472	-0.0620802	-0.0765766
921	-0.463773	-0.363867	-0.283886	-0.244429	-0.0739771	-0.0791318	-0.261077	-0.205032	-0.173618	-0.211411	-0.0611435	-0.0596807	0.126459	0.164791	-0.0123373	-0.0765609
922	-0.3641	-0.363975	-0.246952	-0.244472	-0.0740319	-0.0791262	-0.216833	-0.205093	-0.148533	-0.21137	-0.0883388	-0.0596823	0.205482	0.16475	-0.0610823	-0.0764911
923	-0.353772	-0.363975	-0.203097	-0.244475	-0.0562569	-0.0791207	-0.30613	-0.205106	-0.300978	-0.211302	-0.123877	-0.0597134	0.169002	0.164794	-0.130156	-0.0764744
924	-0.446164	-0.363964	-0.295141	-0.24443	-0.0219755	-0.0790959	-0.202935	-0.205215	-0.219588	-0.211399	-0.0755646	-0.0597829	0.154762	0.164799	-0.061961	-0.0765326
925	-0.401819	-0.364053	-0.146479	-0.244485	-0.080423	-0.0790341	-0.251638	-0.205212	-0.22411	-0.211408	0.00355364	-0.0598	0.189415	0.164788	-0.0678665	-0.0765168
926	-0.339194	-0.364094	-0.279727	-0.244379	-0.125918	-0.0790356	-0.194346	-0.205263	-0.172402	-0.211422	-0.0765254	-0.0597315	0.228243	0.164814	-0.173967	-0.0765075
927	-0.28735	-0.364067	-0.345755	-0.244417	-0.10917	-0.0790862	-0.15837	-0.205251	-0.224799	-0.21138	-0.0721055	-0.0597496	0.169409	0.164883	-0.0533482	-0.0766127
928	-0.374116	-0.363984	-0.192251	-0.244527	-0.0282715	-0.0791187	-0.275478	-0.2052	-0.224401	-0.211394	-0.0598152	-0.0597629	0.169788	0.164888	-0.0508708	-0.0765876
929	-0.308861	-0.363995	-0.189769	-0.24447	-0.103811	-0.0790639	-0.107956	-0.205276	-0.265899	-0.211408	-0.061871	-0.059763	0.167777	0.164893	-0.060768	-0.0765599
930	-0.308155	-0.363936	-0.267584	-0.244411	-0.110608	-0.0790905	-0.219979	-0.205171	-0.273493	-0.211467	0.0145667	-0.0597653	0.198835	0.164896	-0.0529591	-0.0765429
931	-0.321098	-0.363876	-0.212799	-0.244436	-0.11829	-0.0791244	-0.176262	-0.205187	-0.291813	-0.211533	0.0198604	-0.0596853	0.0954195	0.164933	-0.0898845	-0.0765175
932	-0.460465	-0.36383	-0.228259	-0.244402	0.0140644	-0.0791665	-0.16843	-0.205156	-0.15701	-0.21162	-0.0908114	-0.0595999	0.152612	0.164858	-0.100409	-0.0765319
933	-0.424172	-0.363934	-0.366395	-0.244385	-0.134156	-0.0790665	-0.217818	-0.205117	-0.260261	-0.211561	-0.0625822	-0.0596334	0.127998	0.164845	-0.0965271	-0.0765575
934	-0.451568	-0.363998	-0.18308	-0.244516	-0.0447206	-0.0791255	-0.116622	-0.20513	-0.261254	-0.211613	-0.141514	-0.0596365	0.117172	0.164805	-0.0917335	-0.0765789
935	-0.46324	-0.364092	-0.278132	-0.24445	-0.195085	-0.0790887	-0.19501	-0.205036	-0.300172	-0.211666	-0.0977204	-0.0597242	0.210878	0.164754	-0.00167367	-0.0765951
936	-0.276114	-0.364198	-0.234418	-0.244486	-0.0269403	-0.0792127	-0.218001	-0.205025	-0.187511	-0.211761	0.00468543	-0.0597648	0.11576	0.164804	-0.186879	-0.076515
937	-0.378244	-0.364104	-0.377315	-0.244475	-0.156061	-0.0791569	-0.26469	-0.205039	-0.251846	-0.211735	-0.0474771	-0.059696	0.193974	0.164751	-0.0107915	-0.0766329
938	-0.356745	-0.364119	-0.150906	-0.244617	-0.0876943	-0.079239	-0.188535	-0.205102	-0.0967393	-0.211778	-0.0799745	-0.0596829	0.251211	0.164782	-0.0745403	-0.0765627
939	-0.303183	-0.364111	-0.304995	-0.244517	-0.0842984	-0.079248	-0.237042	-0.205085	-0.121233	-0.211655	-0.0622601	-0.0597046	0.106708	0.164874	-0.0925802	-0.0765605
940	-0.368589	-0.364046	-0.353846	-0.244581	-0.100315	-0.0792534	-0.15539	-0.205119	-0.191078	-0.211559	0.0616232	-0.0597073	0.190035	0.164813	-0.159976	-0.0765776
941	-0.341556	-0.364051	-0.31041	-0.244698	-0.112164	-0.0792758	-0.317304	-0.205066	-0.236865	-0.211537	-0.0406876	-0.0595782	0.154207	0.164839	-0.148463	-0.0766663
942	-0.365107	-0.364027	-0.232123	-0.244768	-0.0599612	-0.0793107	-0.20412	-0.205185	-0.151245	-0.211564	-0.0675122	-0.0595581	0.140731	0.164828	-0.00800541	-0.0767426
943	-0.367769	-0.364028	-0.302308	-0.244754	-0.0127215	-0.0792902	-0.0778729	-0.205184	-0.207443	-0.2115	0.0297829	-0.0595666	0.080176	0.164802	-0.0265209	-0.0766696
944	-0.26812	-0.364032	-0.258777	-0.244815	-0.1895	-0.0792196	-0.154129	-0.205049	-0.251723	-0.211496	-0.0989818	-0.0594718	0.181855	0.164713	-0.0370323	-0.0766164
945	-0.384001	-0.363931	-0.192155	-0.24483	-0.156897	-0.0793364	-0.200901	-0.204995	-0.253038	-0.211538	-0.0930027	-0.0595137	0.190348	0.164731	-0.0200802	-0.0765745
946	-0.308038	-0.363952	-0.258583	-0.244774	-0.0545398	-0.0794185	-0.239098	-0.204991	-0.262354	-0.211582	0.0105312	-0.0595491	0.208497	0.164758	0.000225905	-0.0765147
947	-0.388585	-0.363893	-0.308898	-0.244789	-0.0770425	-0.0793922	-0.216431	-0.205027	-0.384642	-0.211636	-0.0280484	-0.059475	0.247671	0.164804	0.00303804	-0.0764336
948	-0.363627	-0.363919	-0.268879	-0.244857	-0.00410441	-0.0793897	-0.248471	-0.205039	-0.178582	-0.211819	-0.0382469	-0.0594419	0.163668	0.164892	-0.0205591	-0.0763497
949	-0.302819	-0.363918	-0.266013	-0.244882	-0.0900924	-0.0793103	-0.246337	-0.205085	-0.307426	-0.211784	-0.108305	-0.0594195	0.11604	0.16489	-0.000190436	-0.0762908
950	-0.333456	-0.363854	-0.312261	-0.244904	-0.108774	-0.0793217	-0.18748	-0.205128	-0.230496	-0.211884	-0.101503	-0.059471	0.189669	0.164839	-0.0418143	-0.0762106
951	-0.317709	-0.363822	-0.323708	-0.244975	-0.0461125	-0.0793527	-0.262071	-0.20511	-0.242422	-0.211904	-0.0174454	-0.0595153	0.1724	0.164865	-0.0377925	-0.0761744
952	-0.327714	-0.363774	-0.285886	-0.245058	-0.0148073	-0.0793177	-0.254305	-0.205169	-0.268409	-0.211936	-0.122499	-0.059471	0.178128	0.164873	-0.0619442	-0.0761341
953	-0.401856	-0.363736	-0.18094	-0.245101	-0.215396	-0.0792499	-0.215234	-0.205221	-0.25214	-0.211995	-0.0701898	-0.0595372	0.204311	0.164887	-0.0663328	-0.0761192
954	-0.355991	-0.363776	-0.30195	-0.245033	-0.0920065	-0.0793928	-0.207232	-0.205232	-0.23377	-0.212037	0.0128548	-0.0595484	0.221486	0.164928	-0.0772219	-0.0761089
955	-0.411089	-0.363768	-0.209003	-0.245093	-0.119236	-0.079406	-0.209419	-0.205234	-0.278197	-0.21206	-0.09007	-0.0594725	0.168595	0.164988	-0.174648	-0.0761101
956	-0.303212	-0.363817	-0.288711	-0.245055	-0.10714	-0.0794477	-0.0489035	-0.205238	-0.2116	-0.21213	-0.158831	-0.0595046	0.263031	0.164991	-0.117549	-0.0762132
957	-0.319327	-0.363754	-0.268472	-0.245101	-0.0464761	-0.0794767	-0.2159	-0.205074	-0.100849	-0.212129	-0.0482343	-0.0596085	0.0731762	0.165094	-0.038282	-0.0762565
958	-0.386195	-0.363707	-0.268052	-0.245125	-0.0352354	-0.0794422	-0.157078	-0.205086	-0.211461	-0.212013	-0.0942936	-0.0595966	0.157968	0.164998	-0.0840054	-0.0762168
959	-0.388895	-0.363731	-0.314155	-0.245149	-0.0754441	-0.0793961	-0.123743	-0.205036	-0.183518	-0.212012	-0.0375205	-0.0596328	0.0781146	0.164991	-0.0615729	-0.0762249
960	-0.339551	-0.363757	-0.261037	-0.245221	-0.152607	-0.0793919	-0.136465	-0.204951	-0.192487	-0.211982	-0.16297	-0.0596097	0.159196	0.1649	-0.12692	-0.0762096
961	-0.40968	-0.363732	-0.37565	-0.245238	-0.126816	-0.0794682	-0.128431	-0.20488	-0.194931	-0.211962	-0.0543669	-0.0597174	0.0830717	0.164894	-0.0431406	-0.0762625
962	-0.270922	-0.36378	-0.293151	-0.245373	-0.075086	-0.0795175	-0.210629	-0.2048	-0.227518	-0.211944	-0.0252166	-0.0597118	0.164083	0.164809	-0.0390796	-0.076228
963	-0.410244	-0.363683	-0.360419	-0.245423	-0.127631	-0.0795129	-0.298381	-0.204806	-0.257003	-0.211961	0.0162982	-0.059676	0.180313	0.164808	-0.0412492	-0.0761894
964	-0.382118	-0.363731	-0.280232	-0.245542	-0.0727056	-0.0795628	-0.191873	-0.204903	-0.208612	-0.212007	0.045387	-0.0595971	0.192922	0.164824	-0.123547	-0.0761531
965	-0.292456	-0.363751	-0.327054	-0.245578	0.0206981	-0.0795557	-0.195154	-0.20489	-0.227626	-0.212004	-0.0566611	-0.0594882	0.162276	0.164853	-0.011566	-0.0762023
966	-0.33879	-0.363677	-0.176646	-0.245663	-0.15078	-0.0794518	-0.288526	-0.20488	-0.116166	-0.21202	-0.107741	-0.0594852	0.191582	0.164851	-0.0498625	-0.0761353
967	-0.37605	-0.363651	-0.230012	-0.245591	-0.0180663	-0.0795257	-0.294264	-0.204966	-0.267354	-0.211921	-0.120265	-0.0595352	0.170803	0.164878	-0.0670041	-0.0761081
968	-0.304367	-0.363664	-0.188759	-0.245575	-0.189369	-0.0794621	-0.227227	-0.205059	-0.147542	-0.211978	-0.142314	-0.059598	0.159391	0.164885	-0.025867	-0.0760987
969	-0.419187	-0.363602	-0.233532	-0.245517	0.0247329	-0.0795757	-0.247878	-0.205081	-0.2919	-0.211912	-0.0574873	-0.0596834	0.259574	0.164879	-0.0631163	-0.0760468
970	-0.344157	-0.36366	-0.195737	-0.245504	0.0210631	-0.079468	-0.154042	-0.205126	-0.189718	-0.211994	-0.226765	-0.0596812	0.112493	0.164977	-0.0428574	-0.0760334
971	-0.283557	-0.36364	-0.215239	-0.245453	-0.0574171	-0.0793644	-0.177037	-0.205073	-0.17363	-0.211971	-0.0324775	-0.0598534	0.11596	0.164922	-0.0657036	-0.0759992
972	-0.280943	-0.363557	-0.189039	-0.245422	-0.0919286	-0.0793418	-0.19003	-0.205044	-0.232591	-0.211932	-0.126761	-0.0598252	0.0987786	0.164872	-0.094323	-0.0759886
973	-0.364089	-0.363472	-0.22362	-0.245364	-0.0772901	-0.0793547	-0.27229	-0.205029	-0.258085	-0.211953	-0.170081	-0.0598941	0.247802	0.164804	-0.107098	-0.0760075
974	-0.255512	-0.363473	-0.175882	-0.245341	-0.0813384	-0.0793526	-0.244752	-0.205098	-0.226697	-0.212	-0.099662	-0.0600073	0.0999368	0.164889	-0.0573623	-0.0760394
975	-0.347158	-0.363362	-0.291928	-0.24527	-0.078797	-0.0793546	-0.153942	-0.205139	-0.199144	-0.212015	-0.112905	-0.0600481	0.208154	0.164823	-0.0554874	-0.0760203
976	-0.260629	-0.363345	-0.201396	-0.245318	-0.0286443	-0.0793541	-0.177657	-0.205086	-0.296779	-0.212002	-0.0592752	-0.0601023	0.133915	0.164867	-0.0780268	-0.0759992
977	-0.301385	-0.36324	-0.277784	-0.245273	-0.0661573	-0.0793021	-0.292523	-0.205058	-0.301256	-0.212089	-0.0122118	-0.0601014	0.177164	0.164835	-0.121103	-0.0760013
978	-0.372902	-0.363177	-0.301656	-0.245306	-0.141364	-0.0792887	-0.208448	-0.205147	-0.184783	-0.21218	0.0941802	-0.0600524	0.226541	0.164848	-0.0696166	-0.0760475
979	-0.386186	-0.363187	-0.303449	-0.245364	-0.126947	-0.0793521	-0.128023	-0.205151	-0.185757	-0.212152	-0.0309536	-0.0598947	0.176437	0.164911	-0.0389191	-0.0760409
980	-0.309117	-0.36321	-0.285613	-0.245423	-0.0844275	-0.0794007	-0.212076	-0.205072	-0.21531	-0.212125	0.0172802	-0.0598651	0.140285	0.164923	-0.130003	-0.076003
981	-0.260089	-0.363155	-0.228101	-0.245464	-0.142609	-0.0794059	-0.193414	-0.205079	-0.304301	-0.212129	-0.0712184	-0.0597864	0.187503	0.164898	0.0455698	-0.0760581
982	-0.319333	-0.36305	-0.289498	-0.245447	-0.0895246	-0.0794703	-0.263254	-0.205067	-0.145996	-0.212223	0.0159077	-0.0597981	0.224448	0.164921	-0.0631147	-0.0759341
983	-0.430759	-0.363006	-0.196451	-0.245491	-0.0687172	-0.0794805	-0.260923	-0.205127	-0.138604	-0.212155	-0.0605322	-0.059721	0.165965	0.164981	-0.138216	-0.075921
984	-0.327449	-0.363074	-0.161739	-0.245442	-0.16073	-0.0794696	-0.20384	-0.205183	-0.143036	-0.21208	-0.0095438	-0.0597218	0.137184	0.164982	-0.0310518	-0.0759844
985	-0.410254	-0.363038	-0.145766	-0.245356	-0.152564	-0.0795522	-0.191323	-0.205182	-0.190523	-0.21201	-0.161826	-0.0596708	0.160111	0.164954	-0.0667937	-0.0759387
986	-0.354271	-0.363086	-0.328167	-0.245255	-0.0664839	-0.0796263	-0.219652	-0.205168	-0.17923	-0.211988	-0.0757491	-0.0597745	0.113936	0.164949	-0.0750267	-0.0759295
987	-0.345398	-0.363077	-0.324081	-0.245339	-0.148293	-0.079613	-0.168347	-0.205183	-0.153582	-0.211955	-0.0142568	-0.0597907	0.164231	0.164897	-0.00812362	-0.0759285
988	-0.304452	-0.363059	-0.337132	-0.245419	-0.0861853	-0.0796825	-0.18338	-0.205145	-0.113396	-0.211896	-0.0354777	-0.0597446	0.0976467	0.164897	-0.0327191	-0.0758598
989	-0.42038	-0.363	-0.330407	-0.245512	-0.0877061	-0.0796891	-0.167573	-0.205123	-0.231195	-0.211796	-0.114548	-0.05972	0.197355	0.164829	-0.122058	-0.0758162
990	-0.336556	-0.363058	-0.158426	-0.245598	-0.046652	-0.0796972	-0.267385	-0.205085	-0.319366	-0.211816	-0.0345215	-0.0597755	0.219943	0.164862	0.00137113	-0.0758629
991	-0.416616	-0.363031	-0.149471	-0.24551	-0.0348065	-0.0796639	-0.295889	-0.205148	-0.159773	-0.211924	-0.0536033	-0.05975	0.225422	0.164917	-0.0374054	-0.0757849
992	-0.359799	-0.363085	-0.121828	-0.245413	0.000680603	-0.0796186	-0.0871022	-0.20524	-0.212799	-0.211872	-0.148649	-0.0597438	0.184346	0.164978	-0.090007	-0.0757462
993	-0.42211	-0.363082	-0.400472	-0.245288	-0.113371	-0.0795376	-0.205371	-0.205121	-0.272203	-0.211873	0.0318529	-0.0598334	0.233451	0.164998	-0.0414679	-0.0757606
994	-0.36291	-0.363141	-0.209124	-0.245445	-0.0648471	-0.0795717	-0.173667	-0.205121	-0.305225	-0.211934	0.12304	-0.0597411	0.11408	0.165067	-0.0387252	-0.075726
995	-0.388933	-0.363141	-0.265921	-0.245408	-0.0368771	-0.0795569	-0.302756	-0.205089	-0.190953	-0.212027	-0.0564687	-0.0595572	0.0829425	0.165015	-0.108545	-0.0756888
996	-0.463413	-0.363167	-0.179314	-0.245429	-0.0745343	-0.079514	-0.170383	-0.205187	-0.210467	-0.212006	-0.168425	-0.0595541	0.147144	0.164933	-0.0353647	-0.0757218
997	-0.4109	-0.363268	-0.219236	-0.245362	-0.0974014	-0.079509	-0.248567	-0.205152	-0.178915	-0.212005	-0.0792391	-0.0596634	0.122406	0.164915	0.0341183	-0.0756813
998	-0.288257	-0.363316	-0.321548	-0.245336	-0.0157643	-0.079527	-0.258148	-0.205196	-0.222318	-0.211971	-0.0136857	-0.059683	0.134429	0.164872	-0.0582401	-0.0755712
999	-0.396732	-0.36324	-0.224564	-0.245412	-0.0479212	-0.0794631	-0.170002	-0.205249	-0.191836	-0.211982	-0.0412293	-0.0596369	0.232251	0.164842	-0.0137313	-0.0755538
1000	-0.35023	-0.363274	-0.166047	-0.245392	-0.0097594	-0.0794315	-0.188235	-0.205214	-0.165561	-0.211962	-0.0306266	-0.0596185	0.136537	0.164909	-0.0891602	-0.0754919

## Sheet: Fig4&5
Fig. 4 and Fig. 5
Data point	tech	min	max	median	mean	range	Metric	unit	PctReduction	Impact	JusticeTheory
1	battery	0	221880	14708.7	34551	221880	Reference	MW	0	None	None
2	electrolysis	290653	854584	449730	457315	563931	Reference	MW	0	None	None
3	hp	0	1.58942e+06	1.43851e+06	1.2196e+06	1.58942e+06	Reference	MW	0	None	None
4	pv	0	6.27865e+06	1.57963e+06	1.87995e+06	6.27865e+06	Reference	MW	0	None	None
5	wind_offshore	0	1.92006e+06	1.02338e+06	818117	1.92006e+06	Reference	MW	0	None	None
6	wind_onshore	128642	3.95987e+06	2.03801e+06	2.24454e+06	3.83123e+06	Reference	MW	0	None	None
7	battery	58669.6	159663	102545	106329	100993	BP	MW	54.4828	None	None
8	electrolysis	300712	335130	317526	317752	34418.2	BP	MW	93.8967	None	None
9	hp	1.55053e+06	1.55787e+06	1.5567e+06	1.55527e+06	7340.5	BP	MW	99.5382	None	None
10	pv	1.82287e+06	2.04789e+06	1.90109e+06	1.92069e+06	225012	BP	MW	96.4162	None	None
11	wind_offshore	8623.15	92865.8	87180.2	66359.8	84242.7	BP	MW	95.6125	None	None
12	wind_onshore	3.36378e+06	3.48831e+06	3.38254e+06	3.4074e+06	124527	BP	MW	96.7497	None	None
13	battery	0	56117.2	31909.3	29708.9	56117.2	Land-Utilitarian	MW	74.7083	Land	Utilitarian
14	electrolysis	419200	499682	471094	464435	80482.5	Land-Utilitarian	MW	85.7283	Land	Utilitarian
15	hp	1.07943e+06	1.4913e+06	1.09431e+06	1.20348e+06	411866	Land-Utilitarian	MW	74.0871	Land	Utilitarian
16	pv	0	1.0506e+06	654956	580866	1.0506e+06	Land-Utilitarian	MW	83.2671	Land	Utilitarian
17	wind_offshore	21420.5	1.49611e+06	561892	674392	1.47469e+06	Land-Utilitarian	MW	23.1953	Land	Utilitarian
18	wind_onshore	1.36099e+06	3.95987e+06	2.96305e+06	2.79012e+06	2.59888e+06	Land-Utilitarian	MW	32.1659	Land	Utilitarian
19	battery	479.231	16009.4	5430.74	7038.5	15530.2	Land-Equity	MW	93.0006	Land	Equity
20	electrolysis	434755	616023	498482	513857	181268	Land-Equity	MW	67.8564	Land	Equity
21	hp	333040	1.54683e+06	958736	947993	1.21379e+06	Land-Equity	MW	23.6331	Land	Equity
22	pv	1.19785e+06	1.68929e+06	1.58379e+06	1.50366e+06	491442	Land-Equity	MW	92.1728	Land	Equity
23	wind_offshore	0	1.06619e+06	951175	712272	1.06619e+06	Land-Equity	MW	44.471	Land	Equity
24	wind_onshore	1.88564e+06	3.92805e+06	2.13467e+06	2.57591e+06	2.04241e+06	Land-Equity	MW	46.6905	Land	Equity
25	battery	8545	56117.2	33477.1	32822.2	47572.2	Land-Equality	MW	78.5595	Land	Equality
26	electrolysis	434755	499682	479290	472392	64926.9	Land-Equality	MW	88.4867	Land	Equality
27	hp	1.07943e+06	1.52093e+06	1.22732e+06	1.26895e+06	441498	Land-Equality	MW	72.2228	Land	Equality
28	pv	0	1.19785e+06	711190	647038	1.19785e+06	Land-Equality	MW	80.9219	Land	Equality
29	wind_offshore	21420.5	1.15265e+06	544645	568869	1.13123e+06	Land-Equality	MW	41.0834	Land	Equality
30	wind_onshore	1.92933e+06	3.95987e+06	3.0523e+06	2.99076e+06	2.03054e+06	Land-Equality	MW	47.0003	Land	Equality
31	battery	59149.1	221880	92842.2	120083	162730	Jobs-Utilitarian	MW	26.6582	Jobs	Utilitarian
32	electrolysis	551623	854584	706823	704698	302961	Jobs-Utilitarian	MW	46.2769	Jobs	Utilitarian
33	hp	0	1.11504e+06	997281	745989	1.11504e+06	Jobs-Utilitarian	MW	29.8462	Jobs	Utilitarian
34	pv	3.33975e+06	6.27865e+06	4.34685e+06	4.61105e+06	2.9389e+06	Jobs-Utilitarian	MW	53.1921	Jobs	Utilitarian
35	wind_offshore	16319.1	923097	401519	440484	906778	Jobs-Utilitarian	MW	52.7734	Jobs	Utilitarian
36	wind_onshore	675752	3.30351e+06	902774	1.52384e+06	2.62776e+06	Jobs-Utilitarian	MW	31.412	Jobs	Utilitarian
37	battery	30312.3	105693	62211.1	65520.5	75380.5	Jobs-Equity	MW	66.0264	Jobs	Equity
38	electrolysis	326775	506301	332064	380335	179526	Jobs-Equity	MW	68.1653	Jobs	Equity
39	hp	1.39961e+06	1.55695e+06	1.53043e+06	1.50063e+06	157344	Jobs-Equity	MW	90.1006	Jobs	Equity
40	pv	1.82287e+06	2.30934e+06	2.15317e+06	2.10342e+06	486467	Jobs-Equity	MW	92.252	Jobs	Equity
41	wind_offshore	9343.5	95411.7	51224.7	51883.5	86068.2	Jobs-Equity	MW	95.5174	Jobs	Equity
42	wind_onshore	3.09977e+06	3.39581e+06	3.22644e+06	3.23864e+06	296032	Jobs-Equity	MW	92.2732	Jobs	Equity
43	battery	1380.05	16152.7	3601.27	6552.77	14772.7	Jobs-Equality	MW	93.342	Jobs	Equality
44	electrolysis	341602	434843	428506	405487	93241.7	Jobs-Equality	MW	83.4658	Jobs	Equality
45	hp	881360	1.51858e+06	927316	1.08312e+06	637224	Jobs-Equality	MW	59.9085	Jobs	Equality
46	pv	1.27424e+06	1.339e+06	1.32342e+06	1.31382e+06	64757.9	Jobs-Equality	MW	98.9686	Jobs	Equality
47	wind_offshore	961792	1.05232e+06	971651	991882	90527.4	Jobs-Equality	MW	95.2852	Jobs	Equality
48	wind_onshore	1.86043e+06	1.98581e+06	1.92936e+06	1.92579e+06	125381	Jobs-Equality	MW	96.7274	Jobs	Equality
49	battery	58669.6	155292	106799	106903	96622.4	Cost-Utilitarian	MW	56.4528	Cost	Utilitarian
50	electrolysis	324700	335130	329003	329524	10430.1	Cost-Utilitarian	MW	98.1505	Cost	Utilitarian
51	hp	1.55053e+06	1.56138e+06	1.55392e+06	1.55509e+06	10850	Cost-Utilitarian	MW	99.3174	Cost	Utilitarian
52	pv	1.82287e+06	2.04789e+06	2.00001e+06	1.96308e+06	225012	Cost-Utilitarian	MW	96.4162	Cost	Utilitarian
53	wind_offshore	29581.7	92865.8	82399.3	70299	63284.1	Cost-Utilitarian	MW	96.704	Cost	Utilitarian
54	wind_onshore	3.36378e+06	3.41386e+06	3.38593e+06	3.38758e+06	50079	Cost-Utilitarian	MW	98.6929	Cost	Utilitarian
55	battery	8677.55	159663	64854.6	75892.1	150985	Cost-Equity	MW	31.9517	Cost	Equity
56	electrolysis	300712	396027	317999	335353	95315.7	Cost-Equity	MW	83.098	Cost	Equity
57	hp	1.47104e+06	1.55787e+06	1.54803e+06	1.52884e+06	86829.6	Cost-Equity	MW	94.537	Cost	Equity
58	pv	1.82591e+06	2.30934e+06	2.04544e+06	2.05812e+06	483429	Cost-Equity	MW	92.3004	Cost	Equity
59	wind_offshore	8623.15	95411.7	49144.9	50786.3	86788.5	Cost-Equity	MW	95.4799	Cost	Equity
60	wind_onshore	3.28671e+06	3.48831e+06	3.34784e+06	3.37051e+06	201597	Cost-Equity	MW	94.7381	Cost	Equity
61	battery	58669.6	105693	97611.1	88794	47023.2	Cost-Equality	MW	78.8069	Cost	Equality
62	electrolysis	300794	335130	317526	317775	34335.8	Cost-Equality	MW	93.9113	Cost	Equality
63	hp	1.55053e+06	1.55787e+06	1.55714e+06	1.55546e+06	7340.5	Cost-Equality	MW	99.5382	Cost	Equality
64	pv	1.82287e+06	2.04789e+06	1.95293e+06	1.9429e+06	225012	Cost-Equality	MW	96.4162	Cost	Equality
65	wind_offshore	87169.2	156829	90028.5	108297	69659.4	Cost-Equality	MW	96.372	Cost	Equality
66	wind_onshore	3.25661e+06	3.39581e+06	3.36653e+06	3.34349e+06	139199	Cost-Equality	MW	96.3667	Cost	Equality

## Sheet: Fig6
Fig. 6
Battery
name	id	Sol0	Sol1	Sol2	Sol3
Ireland	IE	13.8263	63.034	20.5332	48.4071
Spain	ES	211.273	38977.2	23760.8	53710.2
Switzerland	CH	626.131	260.362	150.293	111.095
Austria	AT	69.6253	183.787	110.712	268.248
Portugal	PT	29.8078	550.318	79.9078	19038.5
Luxembourg	LU	42.2138	82.839	62.67	45.5606
Estonia	EE	14.5224	836.24	20.7368	49.3902
Poland	PL	161.898	832.268	281.316	306.454
Italy	IT	31993.4	29179.9	27607.6	32624.1
Latvia	LV	13.673	52.744	19.3601	44.7148
North Macedonia	MK	20.2072	64.7223	5616.9	133.028
Hungary	HU	17.1126	46.7857	35.3938	123.705
Liechtenstein	LI	0	0	0	0
Germany	DE	9135.55	11912.6	1511.39	722.279
Bulgaria	BG	18.5341	69.2167	69.1273	4837.74
United Kingdom	UK	88.7333	1817.62	187.083	510.812
Greece	EL	7653.97	1732.77	11009.1	7410.22
Finland	FI	40.7421	97.6782	49.3828	100.066
Lithuania	LT	16.5912	43.9759	24.1436	44.1456
Czech Republic	CZ	54.4499	583.264	98.2184	156.164
Iceland	IS	23.2704	43.4507	99.4875	38.6751
France	FR	7067.12	11090.5	20946.7	1149.08
Serbia	RS	15.1059	50.8184	84.5946	125.091
Sweden	SE	65.8746	154.036	84.2882	163.573
Slovenia	SI	16.7346	43.9101	47.6407	70.9495
Montenegro	ME	17.3739	54.0306	233.104	256.504
Croatia	HR	18.3097	46.2704	94.8292	81.4921
Bosnia & Herzegovina	BH	15.3973	59.7714	122.681	119.644
Norway	NO	100.975	242.088	138.035	271.897
Denmark	DK	36.0917	1323.04	55.8304	100.233
Belgium	BE	34.3269	76.3704	34.6176	45.9432
Romania	RO	55.9102	4156.07	3378.66	34427.5
Netherlands	NL	55.5934	62.7911	44.7409	50.6504
Slovakia	SK	21.4964	55.4577	42.3281	56.8558
Albania	AL	17.4173	73.7707	2265.94	1449.97
Electrolysers
name	id	Sol0	Sol1	Sol2	Sol3
Ireland	IE	2.38313	0.77513	0.865801	0
Spain	ES	12.1068	57943.2	82265.9	37482.2
Switzerland	CH	34948.1	32072.8	23.3272	2898.2
Austria	AT	9123.19	7.04525	4195.4	12553.9
Portugal	PT	4.77743	1.83062	1.61903	34321.5
Luxembourg	LU	0.867286	381.708	7597.62	4.73514
Estonia	EE	1.02845	0.96613	0.786917	0
Poland	PL	49671.1	17.7297	13196	19.3726
Italy	IT	21304.8	1297.96	12154.7	16071.7
Latvia	LV	0.902384	13896.5	0.725126	6.22408
North Macedonia	MK	0.686569	6.75627	21978.5	5.40167
Hungary	HU	0.936254	0.888702	0.762994	44151
Liechtenstein	LI	0	0	0	0
Germany	DE	51277.5	34184.3	24816.8	30.4059
Bulgaria	BG	0.904837	6974.53	0.67026	5.75944
United Kingdom	UK	5.57594	35285.7	41123.4	25416.2
Greece	EL	24367.9	1716.85	2.77445	11.5741
Finland	FI	22505.1	1908.03	6.5431	15.611
Lithuania	LT	0.757827	4.51646	2657.22	5.01457
Czech Republic	CZ	1.54345	42619	1753.27	9.92401
Iceland	IS	110.886	2.186	1.75533	0.736246
France	FR	77176.2	15280.2	55066	14009.5
Serbia	RS	0.87591	13.558	0.673873	5.50507
Sweden	SE	44438.9	80.0153	10965.5	433.677
Slovenia	SI	0.871627	5.98153	0.632718	5.18251
Montenegro	ME	0.796106	0.799605	4535.23	5.23661
Croatia	HR	1.01517	0.900102	0.687093	0
Bosnia & Herzegovina	BH	0.703187	7.4048	23730.5	4.6483
Norway	NO	160.22	7.98536	2193.21	18868.7
Denmark	DK	1.84992	1.57066	1.31299	11369.5
Belgium	BE	0.844053	32389.1	0.692671	5.20606
Romania	RO	2.87482	21026.1	2.14551	82978.7
Netherlands	NL	0.895682	29609.8	0.714673	5.36999
Slovakia	SK	0.679069	5.21725	0.569962	5.13708
Albania	AL	0.753913	21.5921	0.639391	5.67842
Heatpumps
name	id	Sol0	Sol1	Sol2	Sol3
Ireland	IE	11949.4	11946.3	11947.6	11943.9
Spain	ES	59127.4	59119.5	59119.5	59106.2
Switzerland	CH	24494.7	24759.6	24851.6	25580.2
Austria	AT	27916.8	34357.3	34121.7	34290.9
Portugal	PT	8917.76	8914.35	8915.47	8916.48
Luxembourg	LU	4055.72	4056.51	4056.1	4053.92
Estonia	EE	4829.57	4646.48	4849.02	4682.96
Poland	PL	106778	106669	106822	106506
Italy	IT	166973	166976	166974	166972
Latvia	LV	6456.57	6423.36	6460.25	6454.33
North Macedonia	MK	2071.78	2072.4	2073.41	2072.5
Hungary	HU	34317	34361.8	34360.5	34363.5
Liechtenstein	LI	0	0	0	0
Germany	DE	316325	316126	316763	315313
Bulgaria	BG	11212.4	11212.9	11212.4	11214
United Kingdom	UK	169164	169166	169160	169164
Greece	EL	14859.1	14858.6	14859.1	14858.3
Finland	FI	30032.4	30038.7	30039.1	30036.7
Lithuania	LT	6929.29	6889.98	6884.12	6940.83
Czech Republic	CZ	42847.9	42892.7	42891.5	42525.6
Iceland	IS	1563.67	1558.39	1563.12	1556.81
France	FR	222682	223267	223217	223243
Serbia	RS	13288	13289.6	13289	13289.7
Sweden	SE	21645.6	21658.8	21656.2	21667.8
Slovenia	SI	5588.89	5315.78	5344.05	5297.73
Montenegro	ME	825.994	822.947	828.215	819.067
Croatia	HR	12145	12149.3	12149	12149.3
Bosnia & Herzegovina	BH	7586.37	7587.64	7587.66	7587.53
Norway	NO	21219.4	21088	21150.3	21117.3
Denmark	DK	21874.8	21864.1	21870.2	21858.6
Belgium	BE	51567.5	51569.4	51567.5	51568.1
Romania	RO	35684.9	35689.5	35687.6	35699.1
Netherlands	NL	69654.5	69657.7	69654.9	69657.3
Slovakia	SK	13413.6	13415.7	13414.2	13414.1
Albania	AL	1670.17	1670.31	1670.72	1670.06
Offshore wind
name	id	Sol0	Sol1	Sol2	Sol3
Ireland	IE	4.12174	10.0386	5.26845	12.6843
Spain	ES	17.4029	44.7925	26.5882	60.4635
Switzerland	CH	0	0	0	0
Austria	AT	0	0	0	0
Portugal	PT	4.84776	11.6564	7.28605	22.2765
Luxembourg	LU	0	0	0	0
Estonia	EE	2.08939	4.46774	3.06028	6.36806
Poland	PL	7.80187	15.6029	10.3768	24.641
Italy	IT	15.9825	36.0566	22.8716	45.3538
Latvia	LV	2.65787	8.30837	3.92976	8.65901
North Macedonia	MK	0	0	0	0
Hungary	HU	0	0	0	0
Liechtenstein	LI	0	0	0	0
Germany	DE	44184.5	84.6773	32168.5	75.9975
Bulgaria	BG	2.82576	7.34806	5.36788	8.95152
United Kingdom	UK	152.243	44169.6	46531.6	2862.27
Greece	EL	10.9942	21.3056	20.3574	34.2645
Finland	FI	4.63341	8.69449	6.36811	12.2097
Lithuania	LT	4.57029	8.26435	6.08741	11.2125
Czech Republic	CZ	0	0	0	0
Iceland	IS	2.39066	4.88082	3.38124	6.55049
France	FR	2073.2	17582	718.587	1316.64
Serbia	RS	0	0	0	0
Sweden	SE	9.07177	17.0106	12.0256	24.2768
Slovenia	SI	1.67354	4.139	2.33494	5.66644
Montenegro	ME	1.68721	3.66989	2.58526	5.03323
Croatia	HR	1.95741	4.25191	2.84966	5.95389
Bosnia & Herzegovina	BH	1.91656	3.89614	2.81868	5.31598
Norway	NO	46311.9	24925.3	7559.74	3981.62
Denmark	DK	5.45568	10.5306	7.63447	14.5299
Belgium	BE	3.41767	9.17424	4.94955	9.83896
Romania	RO	2.46508	5.91473	3.71799	8.12722
Netherlands	NL	32.5189	182.218	25.6831	43.878
Slovakia	SK	0	0	0	0
Albania	AL	1.78968	3.91459	2.72787	5.41616
Onshore wind
name	id	Sol0	Sol1	Sol2	Sol3
Ireland	IE	55566.3	50630.4	35112.5	69390
Spain	ES	105810	281489	271942	352080
Switzerland	CH	9.58802	19.717	13.8268	26.4849
Austria	AT	84142.8	106171	81412.9	106168
Portugal	PT	127030	160700	157215	218863
Luxembourg	LU	11799.6	11798	11799.3	11793.3
Estonia	EE	46066.7	80860.6	42291.6	39864.3
Poland	PL	253172	16585.8	107028	12377.4
Italy	IT	118491	144979	169323	177201
Latvia	LV	14.9033	46.2399	19.5179	40.1107
North Macedonia	MK	6.11835	13.6872	9.75112	17.4996
Hungary	HU	185590	174209	204973	291612
Liechtenstein	LI	0	0	0	0
Germany	DE	311979	308732	303361	154228
Bulgaria	BG	19.1999	48.5732	39.6173	48.8555
United Kingdom	UK	351153	470954	338818	407603
Greece	EL	54400.4	15817.6	44099.7	15679
Finland	FI	142379	53096.6	57290.9	56017.6
Lithuania	LT	23.3955	31.5025	27.6515	41.2646
Czech Republic	CZ	145065	171302	125674	132340
Iceland	IS	5670.63	5524.88	5236.01	5525.03
France	FR	587686	502902	516152	416697
Serbia	RS	85.7855	271.338	85515.5	17351.3
Sweden	SE	124915	94590	95174	100834
Slovenia	SI	15.5684	43.8796	16.3397	47.7034
Montenegro	ME	11.1168	22.1702	17.0336	26.6201
Croatia	HR	62079.4	52312.4	88259.8	15086.1
Bosnia & Herzegovina	BH	13.03	25.8032	19.2015	32.9021
Norway	NO	107868	75765.3	65921.4	111694
Denmark	DK	126383	155381	148950	161427
Belgium	BE	75336.5	75759.5	75945.7	76318.1
Romania	RO	155251	218866	207985	410944
Netherlands	NL	81769.8	81768.7	81768.5	81764.5
Slovakia	SK	40305.6	81906.7	44363.3	41779.9
Albania	AL	8.49835	20.6654	13.3048	26.317
Solar photovoltaics
name	id	Sol0	Sol1	Sol2	Sol3
Ireland	IE	7.9256	15.4248	9.78693	19.5997
Spain	ES	205838	354730	314632	407766
Switzerland	CH	111638	59666.7	47235.6	839.727
Austria	AT	9441.95	306.481	151.104	319.345
Portugal	PT	257.97	69.0794	222.802	76813.9
Luxembourg	LU	31.3932	48.169	35.6417	73.5848
Estonia	EE	16.3764	37.736	18.2623	32.9617
Poland	PL	202158	63173.7	53106.9	49417.3
Italy	IT	415074	341112	323962	325349
Latvia	LV	17.2854	41.2753	21.1377	32.0055
North Macedonia	MK	23.6233	936.453	98219.2	714.922
Hungary	HU	18.8302	36.1485	27.6012	121.873
Liechtenstein	LI	0	0	0	0
Germany	DE	612791	548697	488034	390774
Bulgaria	BG	37.7916	81084.3	31935.2	160376
United Kingdom	UK	74.6994	6005.78	88.8895	1472.79
Greece	EL	137004	33585.2	95533.8	45925.3
Finland	FI	1357.04	34.6618	25.2174	58.3375
Lithuania	LT	20.4647	39.0635	25.3761	36.8341
Czech Republic	CZ	74.4693	34440.5	112.563	263.152
Iceland	IS	7.61679	15.4831	11.7454	19.0042
France	FR	309519	262240	411335	167542
Serbia	RS	22.4694	58.6206	40.0278	202.975
Sweden	SE	59.2435	71.9838	49.6269	108.362
Slovenia	SI	21.4567	47.1543	28.8206	122.834
Montenegro	ME	34.9686	103.434	5114.59	128.684
Croatia	HR	42.4809	99.2854	96.073	12253.4
Bosnia & Herzegovina	BH	35.7483	1205.9	45957.9	12213.9
Norway	NO	75.5026	119.107	77.6973	189.893
Denmark	DK	29.1859	50.9468	35.2425	66.4494
Belgium	BE	28871.7	24900	23006.5	18948.4
Romania	RO	52.5592	134.238	79.9636	134371
Netherlands	NL	39.8829	61.3451	42.3142	98.0097
Slovakia	SK	30.3959	75.5485	41.862	119.98
Albania	AL	7276.35	3280.31	31065.1	13064.3

## Sheet: candidate_designs_ranked
	Indicator
Candidate design	Cost-Equality-Min	Jobs-Equality-Min	Land-Equality-Min	Cost-Equity-Min	Jobs-Equity-Min	Land-Equity-Min	Cost-Utilitarian-Min	Jobs-Utilitarian-Max	Land-Utilitarian-Min	BP
1	56	325	217	25	291	144	62	120	238	76
2	120	173	201	105	164	139	72	144	204	69
3	77	116	275	36	46	134	194	50	304	49
4	87	123	279	40	47	149	201	49	305	58
5	156	329	301	120	189	274	107	44	311	197
6	188	209	185	266	231	186	248	156	187	263
7	263	17	110	176	70	26	174	177	185	93
8	223	157	164	301	167	217	310	193	133	273
9	108	52	71	122	106	43	45	276	120	23
10	276	203	137	277	210	147	261	186	143	276
11	194	267	100	203	351	214	110	336	40	256
12	348	204	5	218	246	13	319	309	17	281
13	93	129	281	59	50	170	195	53	300	63
14	45	86	246	28	4	208	113	85	267	13
15	185	334	297	160	298	345	337	78	268	337
16	231	37	52	303	90	42	255	217	84	212
17	91	80	153	104	191	123	55	206	183	48
18	168	345	309	159	299	335	338	64	286	338
19	186	22	37	332	187	88	217	325	31	220
20	81	120	272	43	56	138	188	60	298	53
21	192	40	38	311	181	63	220	332	28	207
22	96	318	101	11	293	1	315	131	212	129
23	131	99	29	136	186	47	96	328	52	74
24	165	339	303	150	305	339	345	69	282	344
25	189	107	138	115	127	62	60	168	188	52
26	346	199	7	220	245	14	321	306	20	286
27	322	139	34	263	285	77	267	285	34	294
28	55	140	200	13	125	130	6	149	205	10
29	172.5	347.5	315.5	144.5	313.5	349.5	341.5	74.5	274.5	349.5
30	333	146	44	300	213	146	307	335	6	300
31	242	254	130	211	263	261	233	259	75	267
32	137	169	290	38	38	205	353	32	309	230
33	234	330	291	135	255	329	332	82	265	328
34	204	61	59	168	223	94	199	319	43	184
35	232	175	84	174	288	57	109	252	114	168
36	228	11	17	255	171	36	103	350	15	97
37	330	103	222	320	121	189	91	130	225	202
38	244	161	141	243	200	112	303	166	172	260
39	203	145	99	317	175	86	247	202	123	245
40	304	75	180	308	105	120	131	161	195	177
41	325	72	165	322	110	49	145	147	210	178
42	237	92	50	227	230	53	251	268	53	248
43	290	305	166	310	346	233	250	185	146	329
44	205	62	60	167	224	96	200	320	42	185
45	284	171	111	234	328	160	314	221	96	311
46	149	135	243	289	88	191	48	93	261	103
47	256	193	168	275	236	211	246	173	158	292
48	230	278	173	256	295	295	236	218	111	307
49	308	29	190	339	102	108	82	145	207	154
50	170	162	92	165	318	121	137	289	69	196
51	177	263	247	90	109	286	78	100	254	108
52	240	172	260	294	74	267	59	90	266	159
53	311	186	97	188	229	156	280	238	72	274
54	245	160	140	244	199	113	304	167	171	261
55	343	196	10	222	240	12	326	301	23	288
56	268	141	162	270	161	151	312	162	180	264
57	123	124	154	247	202	172	127	211	151	162
58	295	313	175	312	349	249	253	180	156	331
59	150	68	87	228	130	91	208	246	99	166
60	288	100	41	251	218	41	266	251	62	254
61	312	187	98	189	227	155	281	237	73	275
62	99	102	123	242	129	157	26	272	127	75
63	197	60	55	233	215	75	225	307	44	216
64	342	166	11	274	205	25	329	318	13	291
65	235	35	77	298	128	98	215	262	70	191
66	264	214	139	282	258	264	227	255	83	285
67	51	210	150	163	327	162	47	236	165	132
68	279	212	30	304	330	17	190	267	67	250
69	78	112	270	37	41	153	189	57	296	50
70	83	121	278	34	48	135	206	47	306	60
71	130	58	48	202	162	32	124	274	88	86
72	334	76	224	344	120	166	112	111	249	222
73	326	89	142	338	201	140	125	229	150	237
74	324	137	33	264	286	76	270	283	36	295
75	216	53	225	229	42	195	51	125	235	90
76	115	85	118	108	265	73	31	228	157	59
77	184	41	64	216	193	89	185	324	49	176
78	15	304	269	125	67	176	245	59	291	146
79	316	151	57	180	194	115	240	281	45	247
80	301	207	108	153	292	60	180	203	149	232
81	249	98	103	119	157	52	61	209	168	77
82	257	300	167	293	344	213	333	172	155	330
83	183	47	67	334	176	71	192	271	76	189
84	286	188	134	280	212	150	258	191	132	283
85	117	268	349	99	71	277	166	4	350	133
86	229	303	242	250	173	110	126	83	277	193
87	181	219	209	209	141	297	140	176	184	224
88	302	114	45	169	315	105	242	337	24	258
89	167	70	36	269	228	39	130	315	55	145
90	270	152	220	224	115	181	129	128	230	181
91	218	262	170	259	282	269	317	194	126	317
92	294	5	73	343	81	8	147	223	154	131
93	161	341	305	146	307	341	346	71	281	342
94	238	105	24	319	197	117	224	349	4	239
95	215	155	171	171	185	101	159	163	192	170
96	337	48	51	295	159	106	252	292	37	262
97	320	127	85	208	249	207	249	297	30	297
98	339	189	13	215	234	16	323	291	25	271
99	23	308	261	9	165	234	316	79	269	151
100	132	181	205	178	195	183	157	158	193	174
101	172.5	347.5	315.5	144.5	313.5	349.5	341.5	74.5	274.5	349.5
102	214	174	127	185	271	178	313	199	121	278
103	46	42	255	29	45	80	114	62	294	14
104	10	74	236	15	2	225	24	126	256	6
105	258	273	147	237	311	265	231	239	90	299
106	292	177	133	283	209	141	265	189	135	284
107	72	94	273	33	37	119	182	51	303	37
108	160	337	302	141	301	334	349	67	285	339
109	225	236	129	217	259	251	221	243	85	259
110	338	158	91	328	238	241	259	293	27	316
111	349	280	120	335	274	188	238	231	100	310
112	315	156	56	314	243	177	241	341	12	279
113	220	33	27	313	156	83	211	346	9	203
114	261	292	193	286	322	315	229	216	116	320
115	239	10	182	161	58	100	171	153	201	96
116	269	272	115	306	324	87	256	175	163	303
117	86	117	277	35	39	143	203	48	302	56
118	247	351	350	24	345	326	350	29	323	351
119	50	190	289	97	54	167	198	40	314	72
120	307	27	211	342	66	164	92	140	214	160
121	262	277	189	262	283	257	244	169	177	308
122	41	309	259	85	297	324	42	141	217	153
123	126	324	282	142	192	268	135	81	289	210
124	344	195	9	221	241	11	327	302	22	289
125	196	128	245	121	136	128	152	86	270	138
126	79	39	146	199	111	197	46	258	130	65
127	136	322	216	241	340	331	191	188	174	314
128	114	44	46	130	118	35	43	313	92	29
129	107	352	352	106	334	352	118	2	352	324
130	289	101	40	252	220	40	269	250	63	255
131	74	132	124	101	270	74	33	220	178	47
132	154	108	219	207	92	259	32	154	200	102
133	198	93	90	236	260	103	210	245	101	233
134	309	26	22	193	94	21	295	254	58	213
135	212	331	287	152	289	333	334	87	259	333
136	271	150	197	302	207	152	85	159	194	194
137	222	31	25	316	154	82	213	345	8	205
138	305	255	89	191	275	132	243	248	78	266
139	76	217	163	206	310	200	117	201	173	182
140	88	125	280	49	40	161	196	52	301	62
141	75	38	96	133	180	111	25	280	104	46
142	335	111	149	238	142	125	128	197	182	201
143	331	216	113	330	280	221	263	230	66	323
144	152	19	215	261	6	266	40	160	198	78
145	291	176	135	284	208	142	264	190	134	282
146	278	295	158	273	338	292	239	257	71	325
147	67	3	86	187	101	85	35	311	86	28
148	144	289	176	254	339	247	106	204	167	244
149	219	21	79	290	139	65	306	222	93	238
150	201	59	68	155	204	92	193	314	50	175
151	314	66	31	285	269	69	279	288	32	272
152	112	97	39	123	179	23	21	326	91	33
153	255	316	187	325	342	303	272	207	113	336
154	293	213	160	291	248	198	257	195	129	306
155	163	338	304	148	304	340	344	68	283	343
156	243	149	148	173	169	248	186	235	107	227
157	127	153	239	73	77	278	69	103	245	55
158	44	307	264	93	276	325	58	136	222	157
159	236	15	4	184	132	3	116	338	39	66
160	281	144	206	154	147	30	122	119	244	135
161	158	67	81	248	216	79	108	264	103	139
162	106	9	53	127	75	18	27	300	106	18
163	323	138	32	265	287	78	268	284	35	296
164	285	221	179	268	235	270	335	174	147	319
165	148	12	94	232	150	114	184	253	95	163
166	199	180	152	210	261	175	311	184	144	270
167	159	344	310	138	303	338	352	65	284	348
168	266	233	181	271	264	275	305	183	148	315
169	119	294	208	195	336	314	50	240	159	242
170	306	167	214	307	163	97	143	102	257	218
171	299	106	198	329	138	131	138	151	202	209
172	224	56	1	103	337	19	123	353	1	137
173	341	298	172	331	325	271	324	178	141	340
174	110	109	102	116	225	66	54	249	128	51
175	128	299	343	111	80	311	197	35	316	199
176	351	256	16	100	296	44	320	310	18	265
177	272	73	178	296	144	64	169	150	209	186
178	54	43	78	158	172	50	57	275	108	36
179	298	184	35	235	326	61	170	330	33	241
180	254	315	186	324	343	302	271	208	112	335
181	283	55	61	205	196	126	331	263	41	269
182	49	222	188	118	302	258	34	224	175	114
183	202	20	2	102	252	6	148	352	2	87
184	328	84	66	333	183	193	328	322	14	312
185	273	269	132	327	277	174	235	198	138	290
186	64	95	70	166	93	33	41	286	115	21
187	265	96	6	198	151	27	179	348	5	152
188	105	130	125	175	221	187	30	294	109	94
189	58	7	74	225	131	51	28	331	82	31
190	277	202	136	278	211	148	262	187	142	277
191	317	215	112	258	300	285	237	323	29	313
192	259	293	194	287	321	316	228	214	118	321
193	287	77	199	309	98	136	101	148	203	155
194	260	291	195	288	320	317	230	215	117	322
195	303	327	299	78	257	309	52	58	295	229
196	89	13	104	162	72	171	29	316	81	32
197	138	332	351	190	188	288	100	3	351	236
198	84	110	276	32	36	154	204	55	299	57
199	166	343	308	149	309	344	348	73	278	347
200	297	314	177	318	347	253	254	182	153	332
201	253	349	284	20	350	284	339	66	287	327
202	69	312	196	18	312	9	63	127	232	38
203	353	270	256	345	113	272	102	92	264	252
204	142	335	298	157	294	336	336	77	271	334
205	213	301	274	132	170	201	121	80	290	187
206	169	183	126	321	242	179	202	213	125	243
207	347	200	8	219	244	15	322	305	21	287
208	208	64	62	246	219	93	219	303	47	226
209	103	192	106	137	145	180	22	308	87	71
210	211	230	119	267	331	109	276	192	140	298
211	57	79	268	41	35	102	164	46	307	24
212	125	353	353	22	353	353	167	1	353	353
213	248	131	161	182	152	84	161	165	189	165
214	66	54	107	117	256	59	44	261	131	45
215	300	78	47	292	158	104	309	265	38	257
216	350	205	3	223	247	10	318	312	16	280
217	85	45	54	114	107	20	37	277	124	19
218	140	134	116	126	237	70	156	200	162	134
219	336	274	122	253	268	246	330	225	80	326
220	221	32	26	315	153	81	212	344	10	204
221	155	30	28	201	137	34	119	327	54	85
222	175	90	218	260	83	165	39	134	223	89
223	61	122	203	16	123	158	5	157	199	11
224	179	185	109	197	226	202	173	295	60	223
225	332	147	43	299	214	145	308	334	7	301
226	340	197	212	156	135	206	120	152	208	219
227	80	276	184	181	333	282	36	244	137	190
228	310	25	23	194	95	22	296	256	57	214
229	141	178	202	107	148	133	77	142	206	80
230	164	340	306	151	306	342	343	70	280	345
231	267	16	183	323	44	122	84	155	196	98
232	275	194	155	305	203	173	260	181	160	293
233	43	311	263	94	284	328	56	138	220	164
234	327	91	82	231	140	2	133	170	190	140
235	241	253	131	212	262	263	234	260	74	268
236	233	154	20	183	250	67	139	342	26	172
237	209	63	63	245	217	95	218	304	46	225
238	157	336	312	131	317	348	340	76	276	341
239	313	179	72	172	290	56	351	227	68	305
240	70	115	169	143	166	199	49	233	164	82
241	246	287	228	257	206	255	150	137	216	251
242	53	136	174	124	143	244	38	219	169	64
243	147	14	213	279	57	129	53	135	219	70
244	82	36	75	239	146	38	23	298	110	44
245	274	164	12	272	253	31	168	343	11	206
246	252	281	157	276	335	299	226	273	61	318
247	329	283	288	350	119	260	115	61	292	253
248	12	88	286	27	55	118	181	41	313	22
249	63	319	235	3	323	192	104	96	260	30
250	319	69	80	340	134	4	149	196	181	158
251	200	328	348	112	155	323	160	31	324	249
252	251	81	83	249	279	107	178	287	64	234
253	174	51	105	186	222	169	187	278	56	198
254	162	342	307	147	308	343	347	72	279	346
255	62	296	223	128	278	184	80	133	224	141
256	321	83	117	230	190	124	132	241	136	208
257	345	208	15	281	272	28	325	317	19	304
258	139	65	65	213	251	54	146	269	89	149
259	4	201	262	6	5	293	2	98	258	1
260	11	191	234	17	64	279	9	123	228	12
261	90	323	237	5	104	276	10	101	236	16
262	151	320	292	31	198	190	177	37	317	171
263	6	306	285	21	52	322	19	95	263	20
264	7	282	267	42	133	321	7	110	237	25
265	92	346	295	8	341	351	11	91	262	192
266	42	271	252	26	91	319	20	121	226	35
267	14	321	283	10	267	347	3	94	248	61
268	2	182	254	14	53	304	13	122	234	7
269	47	310	271	71	233	327	8	112	233	88
270	8	326	296	1	3	346	18	88	273	5
271	1	170	253	4	82	289	12	106	247	3
272	52	275	226	2	78	250	14	124	221	4
273	9	168	250	23	79	305	15	115	227	17
274	59	260	258	19	126	308	17	118	231	41
275	3	104	240	52	1	290	1	132	218	2
276	13	126	229	12	34	245	16	129	229	9
277	5	284	265	7	99	306	4	97	253	8
278	18	225	317	45	9	216	273	23	339	101
279	37	249	336	64	21	236	299	6	340	124
280	19	228	314	46	13	212	290	11	345	105
281	33	241	325	70	32	209	293	5	349	116
282	30	243	328	61	25	229	282	16	336	117
283	27	239	330	57	19	228	289	7	346	115
284	28	240	326	53	29	227	294	17	338	120
285	29	242	331	56	15	232	291	15	334	119
286	31	247	333	63	28	235	297	25	329	122
287	24	235	323	58	10	222	275	19	332	111
288	26	238	324	54	18	223	286	10	337	112
289	35	246	327	62	17	231	283	28	326	121
290	21	231	320	48	12	218	292	9	347	109
291	17	226	313	44	11	210	277	14	343	100
292	38	251	332	65	23	230	288	26	342	123
293	20	229	318	50	14	219	274	12	341	106
294	22	234	319	51	20	220	285	22	331	110
295	36	250	334	67	26	238	300	21	327	126
296	34	248	337	66	22	239	301	13	335	125
297	25	237	322	55	16	224	287	24	328	113
298	16	218	311	39	8	204	278	20	344	95
299	32	244	329	60	30	226	284	8	348	118
300	40	257	335	69	24	237	298	27	333	128
301	39	252	338	68	27	240	302	18	330	127
302	104	6	42	179	59	29	141	296	94	39
303	100	165	191	140	149	196	165	171	191	148
304	60	118	204	177	87	254	155	179	186	104
305	352	350	294	240	352	330	163	84	288	352
306	101	46	145	134	96	127	154	205	179	81
307	134	148	192	98	116	58	162	139	215	67
308	109	8	18	139	122	7	134	339	59	42
309	97	24	88	192	124	48	151	234	152	79
310	98	4	19	164	51	5	136	321	79	27
311	65	18	121	204	100	72	153	210	176	68
312	116	2	76	196	65	55	144	282	102	54
313	187	288	230	129	174	294	158	143	213	231
314	94	163	210	110	239	159	176	146	211	147
315	73	1	49	170	33	24	142	290	97	26
316	48	50	257	30	43	90	105	63	293	15
317	71	87	266	47	49	116	172	56	297	34
318	280	34	93	346	178	168	97	340	51	200
319	178	302	221	326	348	337	70	232	161	309
320	207	133	156	347	254	137	95	212	170	211
321	193	333	293	226	319	332	111	89	272	302
322	195	285	207	214	332	203	94	164	197	240
323	182	23	128	341	168	182	74	266	119	167
324	206	224	21	113	329	37	98	347	48	143
325	250	143	69	349	316	46	86	279	105	217
326	296	57	144	351	160	243	90	299	98	228
327	191	71	151	353	184	185	83	247	145	195
328	282	159	143	352	177	163	75	226	166	215
329	226	49	58	348	182	68	89	333	65	156
330	318	28	14	297	266	99	64	351	3	188
331	95	119	114	200	273	194	76	329	77	150
332	210	82	95	336	232	45	99	242	139	161
333	227	245	159	337	281	256	87	270	122	246
334	146	198	238	92	86	273	73	104	250	84
335	171	220	241	75	114	280	67	113	242	91
336	176	264	248	89	108	287	79	99	255	107
337	217	266	249	79	117	296	81	109	243	136
338	180	223	244	88	89	283	71	114	240	92
339	153	211	232	74	103	262	65	117	239	83
340	121	142	227	82	68	215	66	116	241	43
341	190	261	251	81	112	298	88	105	251	130
342	68	113	231	76	85	242	93	108	252	40
343	145	206	233	80	97	252	68	107	246	73
344	124	265	300	84	69	291	222	45	310	169
345	118	279	342	96	76	300	209	38	320	179
346	135	227	321	77	31	281	223	33	318	144
347	111	232	341	83	61	301	183	42	315	142
348	102	258	339	72	7	310	175	54	308	99
349	122	259	340	91	73	307	207	43	312	173
350	133	297	344	95	62	313	232	34	321	221
351	143	317	345	109	84	318	216	39	319	235
352	113	286	347	87	63	312	214	30	325	180
353	129	290	346	86	60	320	205	36	322	183

## Sheet: candidate_designs_description
CountryCode_Technology_Unit
	Country-specific impact totals
Candidate design	AL_battery_M_EUR	AL_biofuel_boiler_M_EUR	AL_biofuel_to_diesel_M_EUR	AL_biofuel_to_liquids_M_EUR	AL_biofuel_to_methane_M_EUR	AL_biofuel_to_methanol_M_EUR	AL_ccgt_M_EUR	AL_chp_biofuel_extraction_M_EUR	AL_chp_methane_extraction_M_EUR	AL_dac_M_EUR	AL_electric_heater_M_EUR	AL_electrolysis_M_EUR	AL_heat_storage_big_M_EUR	AL_heat_storage_small_M_EUR	AL_hp_M_EUR	AL_hydro_reservoir_M_EUR	AL_hydro_run_of_river_M_EUR	AL_hydrogen_storage_M_EUR	AL_hydrogen_to_liquids_M_EUR	AL_hydrogen_to_methane_M_EUR	AL_hydrogen_to_methanol_M_EUR	AL_methane_boiler_M_EUR	AL_pv_M_EUR	AL_wind_offshore_M_EUR	AL_wind_onshore_M_EUR	AT_battery_M_EUR	AT_biofuel_boiler_M_EUR	AT_biofuel_to_diesel_M_EUR	AT_biofuel_to_liquids_M_EUR	AT_biofuel_to_methane_M_EUR	AT_biofuel_to_methanol_M_EUR	AT_ccgt_M_EUR	AT_chp_biofuel_extraction_M_EUR	AT_chp_methane_extraction_M_EUR	AT_chp_wte_back_pressure_M_EUR	AT_dac_M_EUR	AT_electric_heater_M_EUR	AT_electrolysis_M_EUR	AT_heat_storage_big_M_EUR	AT_heat_storage_small_M_EUR	AT_hp_M_EUR	AT_hydro_reservoir_M_EUR	AT_hydro_run_of_river_M_EUR	AT_hydrogen_storage_M_EUR	AT_hydrogen_to_liquids_M_EUR	AT_hydrogen_to_methane_M_EUR	AT_hydrogen_to_methanol_M_EUR	AT_methane_boiler_M_EUR	AT_pv_M_EUR
0	0.420263	0.109021	11.8847	0	5.08883	15.8766	0.0978264	1.09546	0.163824	0.396751	0.088832	1.68882	1.2564	2.87447	147.94	617.394	211.931	0.171001	0.410009	0.80027	0.457167	0.0696178	114.907	0	1.78025	0.929605	0.605027	98.0649	0	2.89472	201.773	0.829572	306.229	0.581615	247.695	0.478293	0.263096	1.66349	37.3308	405.03	2862.48	1837.91	2616.77	0.308667	0.693527	0.616231	0.556935	0.210485	1.56707
1	0.72785	0.0640116	46.4689	0	0	0	0	0.526693	0	0.0586527	0	0.266671	1.27902	2.467	148.287	617.394	211.931	0.0352617	0	0.136278	0	0.017023	0.0875637	0	0.149557	0.926971	662.386	331.576	0	0	0	0.0361014	22.6174	0	246.463	194.779	0.145089	665.747	20.2694	402.83	1858.06	1837.91	2616.77	0.0618886	721.13	0.361653	0.565136	0.124428	1590.6
2	40.1718	15.9438	17.584	19.9366	26.5161	16.8622	13.0172	58.7768	32.465	36.9367	18.2491	139.113	83.1311	153.022	52.8625	617.394	211.931	23.5812	57.4305	41.9651	60.5488	9.61742	505.112	67.9907	154.816	105.334	633.69	92.9076	71.8817	110.118	50.9377	39.7327	431.739	105.819	412.109	108.366	153.232	419.946	314.821	586.595	1011.3	1837.91	2616.77	69.6188	144.33	174.27	125.187	69.2026	677.659
3	40.3086	15.1756	16.5742	19.6616	25.9834	16.0514	12.0557	57.9626	30.4091	34.9345	17.4461	132.274	98.2912	169.237	52.7304	617.394	211.931	23.5443	55.0978	40.4413	56.6062	8.36841	453.398	69.6271	154.11	103.2	637.676	88.9523	69.9093	105.917	49.1606	36.8912	421.964	99.2927	414.341	101.836	140.267	398.387	380.19	637.116	1034.23	1837.91	2616.77	69.6688	133.045	168.972	119.048	63.9718	701.584
4	0.0189723	101.567	3.80209	0	0	1.24205	0	25.4142	0	0.013148	0	0.0480766	3.70824	2.37406	0	617.394	211.931	0.0126055	0	0	0	0	0	0	0.0719204	0.0623853	1248.86	7.98893	0	0	1.2182	0	249.693	0	246.375	35.2835	0	188.113	41.7906	34.5548	0	1837.91	2616.77	0.0378678	0	137.497	0	210.239	2582.78
5	0.151741	0.0896136	4.76156	0	0.131315	0.240347	0	0.862797	0	0.0914707	0	0.419525	1.31058	2.50775	147.95	617.394	211.931	0.0446995	0	0.232174	0.107878	0.0189649	3.94612	0.106252	0.339433	0.807105	296.896	205.779	0	0	150.821	0.15258	880.153	0.197798	247.251	0.190982	0.110463	0.768935	105.599	452.458	1851.84	1837.91	2616.77	0.0946348	0	0.30011	0.365572	0.083208	1799.39
6	0.0699112	0.050127	0.346603	0	0	11.6301	0	232.576	0.0842913	0.0464925	0.0487235	0.148834	13.9804	2.78731	16.0164	617.394	211.931	0.0513748	0	0.0759344	0	0	0.186591	0.132327	0.50543	0.199783	0.0979292	46.0086	0	0.182008	38.1646	0	3395.93	0.277851	257.341	0.157595	0.413574	0.535433	447.923	195.685	719.838	1837.91	2616.77	0.154026	0	0.286897	0	0.289042	355.325
7	0	0.0978487	17.3578	0	0.189237	0.602562	0	0.946195	0.0556919	0.111127	0.0344158	0.490678	1.31445	2.51939	147.877	617.394	211.931	0.0509968	0	0.251082	0.156995	0.0236626	283.922	0.160655	0.461806	0	25.5396	148.709	0	0.403857	116.497	0.281758	1492.13	0.299234	247.798	0.151094	0.123557	0.581445	187.576	453.118	1878.65	1837.91	2616.77	0.114569	0	0.243903	0	0.0939197	900.755
8	0.244633	0.0509609	13.1834	0	38.538	9.85996	0.0636757	0.342686	0.0811181	0.0738951	0.0552168	0.317368	1.24826	2.57917	148.457	617.394	211.931	0.0500197	0.137812	0.0880751	0.249752	0.0345751	288.838	0.143708	0.493753	0.722951	0.246877	57.9643	0	571.978	170.634	0.245886	8.2285	0.247108	246.743	0.314348	0.222234	1.25928	19.6481	453.951	3042.78	1837.91	2616.77	0.156029	0.177569	0.259106	1.28547	0.0965108	0.973137
9	0.21722	0.0889972	0.379311	0	0	0	0	0.812226	0	0.0623879	0	0.27133	1.30104	2.48164	147.977	617.394	211.931	0.0387216	0	0.137868	0	0.022776	0.0981163	0.0952826	0.59401	21.0761	362.119	250.876	0	0	121.211	0.946679	654.99	0.201913	247.247	0.200942	0.103024	0.836999	88.2513	464.652	1887.32	1837.91	2616.77	0.0838611	0	0.364551	0.270312	0.13038	2786.8
10	0.312354	0.224179	0.40739	0	0.34585	25.7687	0	0.987405	0.0842353	0.0694785	0.0537755	0.26635	1.27828	2.61005	147.862	617.394	211.931	0.0597789	0	0.111242	0	0.0357359	144.597	0.200695	1.19234	1.17282	256.726	53.7818	0	0.670597	186.539	2.44907	1373.57	0.462568	248.209	0.25248	0.199155	1.01866	158.95	282.903	1685.51	1837.91	2616.77	0.147388	0	0.480683	0.129205	0.454635	2763.62
11	0.092204	0.0348526	1.30985	0	0	0	0	0.59151	0	0.0787653	0	0.378406	1.30162	2.42061	148.211	617.394	211.931	0.0344705	0	0.233107	0	0	261.668	0	0.157668	0.208905	354.857	333.263	0	0	9.62146	0.151841	54.7034	0	246.399	0.272087	0	1.05591	21.7574	312.667	2458.55	1837.91	2616.77	0.0361834	0	0.324261	0.816978	0.0685212	0.276514
12	34.844	15.7241	17.5836	19.591	25.7726	16.5393	12.8991	58.1801	31.0431	35.7518	18.317	133.118	88.613	153.711	52.0339	617.394	211.931	21.1489	57.6258	40.6256	55.1667	8.37383	445.804	70.1458	152.292	87.8161	626.555	102.432	69.8298	104.36	48.5358	39.3671	422.749	101.49	416.828	103.349	147.94	399.203	347.5	603.816	1027.66	1837.91	2616.77	62.1857	131.325	170.83	121.861	67.6493	632.97
13	35.9621	5.36312	38.1792	4.74239	6.44122	4.15112	5.11624	20.0254	8.8631	27.0725	7.00775	99.4957	23.3151	53.6486	101.802	617.394	211.931	6.90424	69.6167	14.9255	25.503	3.02337	363.411	15.3913	37.0234	64.1395	147.5	482.579	15.474	23.3298	9.50102	17.566	167.936	29.725	285.753	48.3475	52.6054	218.515	89.1941	517.332	2071.85	1837.91	2616.77	19.147	29.2853	120.952	49.4573	99.5709	352.529
14	0.0228738	0	5.14535	0	0	0	0	0.577302	0	0.0109395	0	0.0502041	1.31398	2.35798	148.265	617.394	211.931	0.00680525	0	0	0	0	0	0	0	550.092	496.726	444.918	0	0	0.212637	0	59.232	0	246.357	0.0265278	0	0.0768595	21.846	502.884	2055.58	1837.91	2616.77	0.0109068	0	0.0346097	0	0	2330.01
15	0.37824	0.0987983	15.3003	0	0.163254	0.177262	0	0.950966	0.0567489	0.114781	0.0332272	0.514968	1.24363	0.205373	150.8	617.394	211.931	0.0507691	0	0.276756	0.141193	0.0238792	207.245	0.154771	10.1163	4.29998	30.9445	140.835	0	0	133.027	0.417535	1802.77	0.227671	246.753	0.210842	0.112502	0.855732	213.725	9.21445	2055.47	1837.91	2616.77	0.105879	0	0.379669	0.180087	0.117917	389.394
16	0.343808	0.0681379	12.7172	0	43.5766	8.90944	0.100095	0.628045	0.0967493	0.0754474	0.0578881	0.273622	1.2713	2.60756	148.189	617.394	211.931	0.0472092	0.14797	0.0506425	0.310306	0.0374104	133.965	0.232827	1.81023	1.04826	0.395418	58.0166	0	653.641	151.286	0.26704	10.3975	0.288444	246.857	43.0116	0.21873	143.446	19.7171	693.781	2849.63	1837.91	2616.77	0.142694	0.337526	0.150495	259.496	0.109574	1.61347
17	0.0250089	0	0	0	0	0	0	0.563041	0	0.00907226	0	0	1.24232	0	151.307	617.394	211.931	0.00535249	0	0	0	0	0	0	0	898.266	402.246	320.09	0	0	0.101009	0	147.582	0	246.302	0.0268931	0	0.0833146	29.9057	0	2663.46	1837.91	2616.77	0.00756395	0	0.0389711	0	0.0194767	2524.4
18	0.236042	0.106015	0.312812	0	0.232778	25.9344	0	1.0026	0.059201	0.0977284	0.035385	0.440216	1.31151	2.55358	147.858	617.394	211.931	0.0670135	0	0.249902	0	0.0248116	0.0259014	0.158987	381.76	0.599833	18.1749	5.97219	0	0.400472	121.641	0.467086	1011.83	0.313458	247.356	0.171466	0.133336	0.671453	137.166	499.276	2222.14	1837.91	2616.77	0.124554	0	0.300916	0	0.102398	1.80667
19	0	15.5547	18.2356	18.5486	24.1601	15.5935	13.5341	57.8186	31.8482	36.8267	18.4544	139.868	92.5488	156.974	52.4097	617.394	211.931	25.693	55.9297	43.9905	56.3951	9.55019	474.645	64.156	146.308	0	571.165	110.201	67.7104	103.094	48.235	39.9944	421.959	102.64	404.072	104.774	137.888	406.727	355.925	648.907	1168.13	1837.91	2616.77	75.9697	128.535	172.679	123.531	58.2253	636.851
20	0.366909	0.112652	0.345142	0	0.30501	25.8755	0	1.03864	0.0587803	0.0659758	0.0369747	0.244452	1.31442	2.55135	147.822	617.394	211.931	0	0	0.0817152	0.118312	0.0247203	0.11694	0.16531	535.117	0.778998	55.077	5.68235	0	0.390884	123.414	0.393682	814.597	0.287407	247.184	0.168059	0.143185	0.643951	112.513	520.214	2285.56	1837.91	2616.77	0	0	0.29134	0	0.0978644	3.00316
21	0.175212	0.063662	14.4642	0	0	5.53126	0	0.580468	0.0502602	0.184409	0.0365032	0.825836	1.29061	2.50782	148.172	617.394	211.931	0.0679652	0.150182	0.425358	0.204213	0.0245033	721.681	0	0.388719	0.322464	3.50828	53.5477	0	0	19.3719	0.114584	26.9213	0.162857	246.562	1.49262	0.167196	5.17478	20.4438	449.348	3025.97	1837.91	2616.77	0.0955561	0.285535	0.473518	7.46463	0.0764386	1.25467
22	0.292558	0.288408	0.181582	0	0.250125	26.1529	0	0.348714	0.0623345	1.2033	0.0784964	6.36683	0.137881	2.67383	148.464	617.394	211.931	0.589493	0	4.55374	0.113757	2.01493	0.194901	0.182543	0.813461	1.18881	461.844	147.504	0	0.496337	205.055	0.513436	27.7756	0.214821	246.603	0.155809	0.178875	0.625485	1.5104	520.447	2132.17	1837.91	2616.77	0.115758	0	0.298637	0	35.0917	5.10075
23	0	0	11.4846	0	0	0	0	0.588361	0	0.011131	0	0.0516551	1.31866	2.35562	148.228	617.394	211.931	0.00766116	0	0.0293007	0	0	0	0	0	425.299	370.738	346.076	0	0	0	0	45.211	0	246.357	0.038903	0	0.09566	21.4791	544.354	2257.48	1837.91	2616.77	0.0122424	0	0.0401638	0	0	2532.39
24	1.72199	0.149606	46.1643	0	0	0.107055	0	0.682042	0.0503778	0.539682	0.0400242	2.60365	1.27394	2.51377	148.114	617.394	211.931	0.241166	0.201126	1.51569	0.581539	0.0225736	181.655	0.087166	0.252904	0.538461	603.739	345.375	0	0	0	0.425175	141.964	0.196376	246.545	0.351967	0.161052	1.3816	28.9481	406.811	1870.68	1837.91	2616.77	0.079448	0.475602	0.444062	0.281639	0.187753	1.0029
25	0.0990868	0.036501	0.13504	0	0	0	0	0.593796	0	0.0850017	0	0.407869	1.30241	2.41659	148.213	617.394	211.931	0.0364526	0	0.249557	0	0	257.499	0	0.158154	0.236836	144.974	130.289	0	0	1.2956	0.182698	60.2627	0	246.412	2.28642	0	7.79421	21.7824	383.494	2777.87	1837.91	2616.77	0.0363317	0.125061	0.370853	12.8778	0.0794696	0.290512
26	0.195441	0.131787	18.1504	0	0.204123	0.323408	0	1.14384	0.0610313	0.111359	0.0380813	0.495386	1.32342	2.53167	147.708	617.394	211.931	0.0502101	0	0.26131	0.141517	0.026601	0.19138	0.177199	0.470211	0.599417	4.84892	8.42695	0	0	6.2667	0.302632	113.995	0.28845	246.898	60.4923	0.14768	201.914	23.5296	675.889	2779.57	1837.91	2616.77	0.115842	0.215821	0.59087	364.06	0.111622	133.023
27	19.9845	0.926581	0.883276	15.1329	41.6412	8.61606	0.945935	2.39985	1.914	2.73021	1.71132	6.53984	6.08248	17.7528	143.115	617.394	211.931	1.66672	7.07939	0.840387	9.49338	0.637205	200.545	4.71026	11.127	53.5437	1.90776	2.66096	296.537	362.512	63.3494	2.8876	6.06809	6.17835	284.222	4.2316	6.0325	6.27979	29.5222	575.373	2964.62	1837.91	2616.77	5.00071	8.0483	2.49752	8.41507	1.89008	861.838
28	0.0232181	0	12.3051	0	0	0	0	0.594675	0	0.0127434	0	0.0590079	1.32096	2.35895	148.215	617.394	211.931	0.00823582	0	0.0335078	0	0	0	0	0	490.008	368.368	348.498	0	0	0	0	45.907	0	246.361	0.0469469	0	0.167396	21.5231	544.167	2262.92	1837.91	2616.77	0.0123557	0	0.0474201	0	0	2570.91
29	0.46589	0.149895	20.6081	0	0.205375	0.259	0	1.52063	0.0555593	0.0932725	0.0352967	0.41817	1.32874	2.5091	147.539	617.394	211.931	0.0617949	0	0.228371	0.104237	0.0248211	0.10071	0.153679	8.38532	0.654203	4.50212	17.7518	0	0	113.735	0.494126	1094.56	0.294934	247.32	0.162957	0.120794	0.643248	146.532	485.238	2192.53	1837.91	2616.77	0.113901	0	0.29943	0	0.117158	1.55885
30	0.21815	0.100521	0.19496	0	0.135402	26.0587	0	0.814665	0	0.118163	0.033183	0.526549	1.30246	2.51074	147.979	617.394	211.931	0.066883	0	0.273582	0.137225	0.0211485	259.641	0.1098	0.680412	0.733468	155.006	2.92761	0	0.123085	135.991	1.32261	438.841	0.22254	246.986	0.167471	0.112515	0.656842	64.943	571.39	2351	1837.91	2616.77	0.10032	0	0.279717	0.13791	0.0897186	0.846362
31	41.532	6.68942	6.28062	9.09273	8.818	7.64742	9.19871	15.8145	19.74	33.1938	14.2612	126.494	61.5586	109.338	100.733	617.394	211.931	17.5617	52.4956	34.474	59.5625	6.03084	466.809	40.9108	93.7787	86.8462	17.1471	19.9491	27.2955	26.4735	15.3275	29.7952	48.7481	67.3865	354.12	129.393	121.97	514.243	234.239	701.282	2244.96	1837.91	2616.77	49.5919	159.618	189.327	214.552	102.376	667.008
32	0	0	0.317756	0	0	0	0	0.577044	0	0.0136849	0	0.0645197	1.31408	2.35859	148.255	617.394	211.931	0.0088615	0	0.0373051	0	0	0	0	0	629.739	502.72	427.727	0	0	6.37054	0	59.8324	0	246.359	0.0392017	0	0.0956464	21.8492	500.54	2045.99	1837.91	2616.77	0.0115182	0	0.0358633	0	0	2252.46
33	0.193102	0.0967731	17.5779	0	0	8.43265	0	0.728576	0	0.108315	0	0.491898	1.29646	2.47314	148.037	617.394	211.931	0.0477528	0	0.27147	0.108484	0.020242	101.367	0	0.314297	0.623955	303.39	7.45871	0	0	187.422	78.8931	163.52	0.182476	246.661	0.398223	0.102238	1.88738	30.0038	571.995	2295.88	1837.91	2616.77	0.0782648	0	1.16408	0.138728	0.0805301	332.787
34	0.49134	0.254484	19.8594	0	0.258264	10.9926	0	1.07868	0.0622799	0.0467307	0.0417838	0.187481	1.28498	2.56097	147.801	617.394	211.931	0.0542527	0	0.0771179	0	0.0233846	64.9742	0.122393	0.423853	1.35938	582.224	254.898	0	0	50.8756	0.877538	309.089	0.27739	247.231	0.221902	0.1744	0.943242	47.5867	405.28	1785.67	1837.91	2616.77	0.12469	0	0.418086	0.178772	0.170844	862.667
35	0.431089	0.280056	19.5664	0	0.372297	10.8054	0	1.25618	0.0883717	0.0525155	0.043765	0.204908	1.29482	2.59699	147.649	617.394	211.931	0.0616417	0	0.084695	0	0.0237435	1.92005	0.175283	0.919248	1.18833	340.315	51.551	0	0.533374	175.789	0.823967	1121.33	0.375748	247.828	0.204665	0.187059	0.843436	128.868	305.652	1704.34	1837.91	2616.77	0.144397	0	0.380805	0.136446	0.189537	705.687
36	0.157612	0.0611185	0	0	0	26.1832	0	1.21647	0	0.0259063	0	0.116616	1.35216	2.40572	147.732	617.394	211.931	0.0143164	0	0.0592537	0	0	86.6029	0	0	0.925371	1001.23	14.4489	0	0	11.8068	0	944.666	0	247.596	0.0666368	0	0.286692	118.876	139.743	793.28	1837.91	2616.77	0.0406854	0	0.139884	0	0.0445678	1447.63
37	0.154073	0.106461	19.6894	0	0.198078	0.494219	0	0.913991	0.0618274	0.119058	0.0376927	0.519966	1.30907	2.54234	147.89	617.394	211.931	0.0518719	0	0.26183	0.180657	0.0279189	167.59	0.172951	423.001	1.02396	6.86115	10.3891	0	0.132331	9.80509	0.28468	135.729	0.2826	246.951	0.282613	0.146465	1.08214	24.4143	671.839	2763.23	1837.91	2616.77	0.123303	0.121578	0.364492	0.647589	0.100455	0.765493
38	0.167815	0.0983539	5.80986	0	0.15098	0.283921	0	0.846453	0.0503938	0.0712481	0.0330049	0.299986	1.30791	2.51733	147.935	617.394	211.931	0.0428908	0	0.134996	0.109522	0.0244259	141.87	0.123225	0.754973	0.741753	292.9	200.314	0	0	152.895	0.150069	895.484	0.210228	246.995	0.147264	0.122444	0.569879	110.737	435.579	1858.55	1837.91	2616.77	0.109243	0	0.230249	0.108869	0.0827202	0.365465
39	0.0325715	39.7891	0.107504	0	0	13.4839	0	93.9541	0	0.0214135	0	0.0756325	7.95194	7.35757	40.1617	617.394	211.931	0.0242048	0	0.04475	0	0.0218474	550.828	0	0.234403	0.0909718	881.345	8.24015	0	86.7036	11.2945	0	1018.17	0	248.404	31.796	0	169.488	168.285	34.9993	53.1705	1837.91	2616.77	0.0726189	0	123.851	0	233.337	2.63498
40	0.0308054	45.7299	0.134482	0	0	8.39598	0	125.692	0	0.0210616	0	0.0772784	9.71648	3.79914	16.9108	617.394	211.931	0.0236755	0	0.0468535	0	0.0206937	0.490522	0	0.237418	0.0896199	926.458	8.00645	0	31.5249	8.27593	0	1034.8	0	248.438	33.6985	0	179.644	165.356	27.5862	18.5882	1837.91	2616.77	0.0710613	0	131.301	0	223.686	772.059
41	0.444877	0.104517	1.0517	0	0.172662	25.0202	0	0.847214	0	0.0685761	0	0.261518	1.30299	2.47966	147.939	617.394	211.931	0	0	0.0823557	0.140281	0.0214504	76.4653	0	0.316024	0.995911	0.657809	0.475677	0	0	0.26067	244.992	33.6559	0.171754	246.555	1.18277	0.106321	6.05043	20.7498	689.345	2834.62	1837.91	2616.77	0	0	4.1821	0.255252	0.0860457	254.359
42	0.180654	0.132105	16.2779	0	0.231546	0.62318	0	1.05909	0.0656607	0.130204	0.0408957	0.561608	1.31141	2.55854	147.796	617.394	211.931	0.0716758	0	0.265675	0.222169	0.0270324	207.749	0.213921	0.704081	0.639565	97.7899	23.4428	0	0.266078	91.2442	0.283181	365.025	0.285014	247.005	0.359124	0.153099	1.39417	51.7465	582.121	2508.09	1837.91	2616.77	0.136859	0.154386	0.461411	0.845222	0.102189	900.756
43	0.186086	0.0953204	18.4445	0	0	9.29904	0	0.73333	0	0.108092	0	0.49168	1.29647	2.46738	148.034	617.394	211.931	0.0456738	0	0.271133	0.110775	0.0191029	101.53	0	0.311351	0.627413	303.368	7.24283	0	0	187.565	78.6163	163.551	0.176142	246.647	0.396937	0.069203	1.8855	29.9997	572.042	2295.84	1837.91	2616.77	0.0717392	0	1.1649	0.139343	0.0802783	333.302
44	0.252561	0.109157	14.6242	0	0.234996	0.231952	0	1.15386	0.0659849	0.111815	0.0362872	0.499668	1.31189	2.57411	147.798	617.394	211.931	0.0722622	0	0.267117	0.139686	0.026421	0.855369	0.239744	18.7698	0.743994	12.1352	149.592	0	0.413313	118.951	0.374832	1609.03	0.355789	247.87	0.183083	0.142434	0.721383	199.497	403.815	1852.51	1837.91	2616.77	0.136674	0	0.318694	0.129376	0.118942	402.901
45	0.715648	0.0999634	0.103686	0	0.338836	26.0475	0	1.72194	0.0787628	0.161339	0.0393638	0.735305	1.34315	2.62445	147.434	617.394	211.931	0.077664	0	0.401879	0.193149	0.0302062	240.323	0.135126	0.199921	1.36352	1.22559	22.2548	0	22.2993	50.2183	0.175198	3327.15	0.381948	248.785	0.292007	0.139622	1.20105	408.311	54.3474	877.743	1837.91	2616.77	0.165811	0	0.54957	0.349489	6.25201	1195.7
46	0.145164	0.0754883	0.260194	0	0	0	0	0.752874	0	0.0561847	0	0.247584	1.22803	0.09625	151.066	617.394	211.931	0.0249928	0	0.132534	0	0.0169087	0.075164	0	0.465416	398.244	280.705	128.996	0	0	144.925	0.535424	1358.82	0.150566	246.695	0.178701	0	0.755412	157.958	0.328518	1959.77	1837.91	2616.77	0.0584896	0	0.354216	0.146057	0.172121	2619.86
47	0.168086	0.10172	16.2567	0	0.240186	8.20051	0	1.02341	0.0568532	0.077856	0.0358826	0.33311	1.32093	2.52219	147.807	617.394	211.931	0.0405521	0	0.173856	0	0.0256411	0.131184	0.185217	0.70454	0.709252	53.5361	10.0151	0	0.446075	178.233	0.3694	1286.76	0.295724	247.72	0.153684	0.128442	0.581107	177.065	493.148	1965.02	1837.91	2616.77	0.109618	0	0.2542	0	0.0970736	4.60051
48	0.125723	0.0766308	0	0	0	26.171	0	1.11187	0	0.0264434	0	0.109903	1.33953	2.43879	147.788	617.394	211.931	0.0192599	0	0.0547575	0	0	83.2803	0	0.0800929	1.07562	322.421	21.2425	0	0	21.5289	0.0386838	2600.61	0.0504559	247.648	0.0871514	0	0.3669	328.758	116.785	786.947	1837.91	2616.77	0.056763	0	0.181857	0	0.0790174	1086.9
49	0.235516	0.103525	0.421885	0	0.143644	25.8225	0	0.867674	0	0.0557725	0	0.239987	1.3089	2.49081	147.922	617.394	211.931	0.0373978	0	0.122954	0	0.0211745	0.846131	0	0.366825	1.07638	396.096	73.5727	0	0	187.574	0.52719	714.078	0.187712	246.984	0.190862	0.110842	0.771879	79.5084	430.14	1814.41	1837.91	2616.77	0.0846496	0	0.313837	0.25426	0.0889192	617.566
50	0.66669	0.0359136	46.5749	0	0	0	0	0.289197	0	0.065414	0	0.30202	1.24801	2.47085	148.571	617.394	211.931	0.0436077	0	0.135726	0	0.0174261	179.972	0	0.121727	0.768169	85.3	560.412	0	0	0	0.173436	11.7022	0	246.444	200.11	0.134493	786.886	19.056	370.519	1702.44	1837.91	2616.77	0.0621458	542.186	209.612	0.37151	285.062	64.3682
51	0.304313	0.0906718	0.0989099	0	0.299675	26.0495	0	1.71998	0.0740196	0.0677289	0.0377625	0.275533	1.34354	2.60833	147.45	617.394	211.931	0.0528118	0	0.11567	0.104317	0.0285118	0.680397	0.128894	0.179851	5.33429	1.02025	19.7801	0	25.1028	40.2124	0.15605	3374.85	0.377146	248.879	0.308694	0.137717	1.32543	411.298	105.162	805.49	1837.91	2616.77	0.156616	0	0.635541	0.400281	7.80668	1028.86
52	0.177153	0.111317	16.6466	0	0.217177	0.883717	0	0.999207	0.0570762	0.109354	0.0363231	0.4844	1.30663	2.52347	147.863	617.394	211.931	0.0462417	0	0.253954	0.138401	0.0250433	0.179985	0.178123	0.702398	0.662116	16.0446	12.6407	0	0.266797	18.7822	0.27639	165.033	0.246349	246.781	0.188372	0.134816	0.720046	28.2936	620.465	2765.7	1837.91	2616.77	0.0966718	0	0.284563	0.167492	0.0892794	1.72834
53	0.140685	0.0983238	18.6605	0	0.175919	0.460947	0	0.878838	0.0571787	0.114151	0.0349525	0.503831	1.30695	2.52773	147.925	617.394	211.931	0.0494904	0	0.259839	0.164131	0.0256061	167.568	0.164518	423.069	0.968169	7.16654	10.6561	0	0	9.97477	0.262569	135.973	0.261244	246.921	0.267329	0.136105	1.0291	24.4217	671.686	2762.64	1837.91	2616.77	0.109844	0	0.350838	0.620471	0.0941205	0.721388
54	0.0962229	0.0396345	0.0649168	0	0	0	0	0.574178	0	0.0863553	0	0.408571	1.29173	2.42719	148.222	617.394	211.931	0.0388611	0	0.243961	0	0	259.801	0	0.165841	0.249988	3.96728	3.06651	0	0	0.630403	0.213382	37.973	0	246.43	3.69992	0	12.4887	20.8877	447.264	3018.64	1837.91	2616.77	0.0499188	0.128771	0.343005	21.4429	0.0763031	0.284955
55	0.331469	0.0984998	15.9313	0	0.157318	0.273456	0	0.896067	0.0520183	0.112643	0.0323045	0.504812	1.24411	0.16101	150.884	617.394	211.931	0.0479662	0	0.269738	0.14373	0.0216902	271.913	0.155509	2.41944	116.398	100.393	168.955	0	0	108.927	0.248434	1279.5	0.207137	246.671	0.341522	0.111625	1.33992	146.831	0.771691	2353.45	1837.91	2616.77	0.0947742	0.130615	0.44475	0.891888	0.107621	2083.89
56	0.201933	0.177172	0.216953	0	0.243235	26.1011	0	0.363226	0.0617643	1.27754	0.0705392	6.74594	0.120227	2.64106	148.422	617.394	211.931	0.621693	0	4.80161	0.16189	2.12252	206.965	0.174624	0.533999	1.49877	311.083	2.00335	0	0.61924	205.539	0.356297	14.1215	0.215922	246.611	0.166965	0.166571	0.671372	0.860263	587.189	2382.26	1837.91	2616.77	0.109151	0	0.312272	0.105007	35.1197	900.84
57	0.167643	0.119895	16.1837	0	0.212089	0.498111	0	1.01062	0.0649084	0.124361	0.0398188	0.543684	1.3083	2.5485	147.843	617.394	211.931	0.0707374	0	0.268871	0.190774	0.0295527	209.332	0.199406	0.6811	0.620802	93.3167	26.8906	0	0.125103	79.8959	0.246017	305.225	0.288009	246.965	0.318961	0.150901	1.24137	43.6875	594.615	2551.26	1837.91	2616.77	0.131957	0.137289	0.426847	0.710319	0.110188	900.687
58	0.258074	0.109978	0.235066	0	0.24016	26.0057	0	1.01325	0.0561315	0.0741104	0.0340131	0.320237	1.30986	2.55825	147.843	617.394	211.931	0.0515327	0	0.173508	0	0.0239309	7.59651	0.15853	277.242	0.852863	182.195	4.75388	0	0.28626	184.721	0.200801	592.372	0.250335	247.108	0.183973	0.145549	0.709127	80.3664	545.839	2212.33	1837.91	2616.77	0.120994	0	0.280436	0.137293	0.0828693	1526.29
59	0.240849	0.115921	19.3685	0	0.203151	0.477855	0	1.07849	0.0557552	0.0987209	0.0363162	0.444832	1.32164	2.51494	147.766	617.394	211.931	0.0495368	0	0.247119	0.108655	0.0248813	0.195949	0.156423	6.0811	1.17175	23.5351	18.4032	0	0	23.6124	0.437952	212.95	0.267887	247.222	0.212832	0.128951	0.857195	31.1877	653.666	2690.77	1837.91	2616.77	0.108432	0	0.361244	0.315776	0.106631	811.9
60	0.194347	0.116959	15.71	0	0.226878	0.757514	0	0.992882	0.0631121	0.117207	0.040076	0.515563	1.30576	2.54379	147.859	617.394	211.931	0.05084	0	0.26581	0.151107	0.028321	0.202147	0.200916	0.784066	0.710007	15.8703	12.4461	0	0.411212	18.4291	0.286489	162.47	0.272138	246.814	0.210194	0.150455	0.805203	28.0035	620.92	2767.55	1837.91	2616.77	0.116225	0	0.319945	0.288705	0.100885	1.8897
61	0.417343	0.0828829	12.2987	0	43.0929	9.2316	0.107202	0.853268	0.105894	0.0561028	0.0502591	0.214517	1.28361	2.65422	148.051	617.394	211.931	0.0595784	0	0.057848	0.20806	0.0347703	0.390914	0.293146	2.07142	1.17156	1.61094	58.4444	0	641.437	149.732	0.281157	96.9396	0.327307	246.987	0.146845	0.20539	0.575719	22.94	680.474	2795.26	1837.91	2616.77	0.179129	0.126055	0.168651	0.439728	0.101285	901.191
62	0.273863	0.101189	14.8517	0	0	8.54018	0	0.732396	0	0.11505	0.0326052	0.519626	1.29624	2.49775	148.036	617.394	211.931	0.0681722	0	0.278703	0.123323	0.0224142	129.036	0	0.320521	0.779953	109.189	2.79017	0	0	71.6403	121.314	88.1814	0.193649	246.799	0.566437	0.114435	2.76653	23.8756	640.889	2647.86	1837.91	2616.77	0.10383	0	1.78126	0.145128	0.0909771	363.341
63	0.130279	0	15.5106	0	0	0	0	0.152423	0	0.092367	0	0.438934	1.2477	2.45211	148.673	617.394	211.931	0.0442495	0	0.263652	0	0.0158791	264.666	0	0.19476	0.313192	0	52.8798	0	0	0	0.259631	3.20469	0.102928	246.623	21.0442	0	70.3431	19.2716	454.265	3048.81	1837.91	2616.77	0.0608419	0.130096	0.417689	126.148	0.11431	0.374631
64	0.189019	0.102055	15.3072	0	0.231331	9.22439	0	1.02193	0.0659055	0.113179	0.0362975	0.499797	1.30884	2.58151	147.867	617.394	211.931	0.0562561	0	0.259266	0.158361	0.0273705	80.583	0.192851	1.01913	0.703674	123.043	11.272	0	0.399192	167.934	0.23577	796.202	0.296641	247.337	0.217823	0.153579	0.857684	108.983	512.94	2193.93	1837.91	2616.77	0.143458	0	0.342717	0.318028	0.0940476	415.152
65	0.289903	0.103439	0.185122	0	0.217165	26.0303	0	0.854273	0	0.0888923	0.0346774	0.336108	1.30412	2.51442	147.934	617.394	211.931	0	0	0.102756	0.184483	0.0240319	254.409	0.117144	0.939464	0.635749	146.295	3.51045	0	0.13867	128.856	0.962731	423.717	0.236751	247.095	0.206447	0.112572	0.79836	64.9319	584.751	2365.1	1837.91	2616.77	0	0.120287	0.326781	0.215951	0.0921436	0.874717
66	0.356508	0.0805392	13.3194	0	42.6549	8.7696	0.0966287	0.695709	0.107421	0.0856283	0.0594964	0.311257	1.27605	2.6404	148.125	617.394	211.931	0.057184	0.162018	0.0583911	0.336399	0.0417875	126.352	0.253234	2.54649	0.995802	0.580255	58.0092	0	655.642	150.579	0.286697	14.3014	0.320659	246.889	44.4558	0.226155	148.273	19.8914	693.053	2846.72	1837.91	2616.77	0.173048	0.516062	0.174612	268.066	0.117649	1247.28
67	1.36773	0.24366	2.77859	0	0.231216	0.342615	0	0.937194	0.0715378	0.115011	0.0463366	0.50195	1.27248	2.56502	147.898	617.394	211.931	0.0783531	0	0.231706	0.164809	0.0287366	229.457	0.148428	0.618919	0.665235	383.51	148.941	0	0.408051	114.938	0.847528	985.392	0.33101	247.33	0.226533	0.169631	0.927335	109.991	193.044	1819.8	1837.91	2616.77	0.114201	0	0.444843	0.128796	0.198074	0.864763
68	40.9724	15.5535	18.2892	19.1928	24.5679	15.6593	12.1217	57.3661	32.0097	39.0181	18.0523	136.362	90.5685	156.713	53.8854	617.394	211.931	0	61.2478	44.4013	60.7974	9.52545	492.956	69.577	167.994	104.978	618.981	107.021	69.9184	99.9429	46.0928	38.1139	420.686	105.224	409.367	110.517	152.776	408.505	349.072	621.273	1023.73	1837.91	2616.77	0	137.273	184.708	126.811	69.7653	674.663
69	42.736	14.9927	15.3956	19.483	25.7321	15.8008	11.9142	57.2405	30.6685	34.5402	17.4926	132.053	102.477	175.418	53.2978	617.394	211.931	25.8278	49.7558	42.4805	59.6875	8.37611	491.777	70.5956	154.713	109.842	624.77	73.2902	69.9857	107.646	50.3047	36.5694	428.014	99.9202	414.226	101.726	142.169	399.626	400.99	658.776	1040.3	1837.91	2616.77	76.6308	126.845	171.79	124.129	63.5317	712.311
70	0	4.27871	0	0	0.213381	26.3002	0	0	0	0.311065	0	1.64764	0	0	151.724	617.394	211.931	0	0	1.19209	0	0.542974	0.0160258	0	0.114069	0	468.486	144.934	0	0	204.034	239.917	19.1133	0	246.313	0.722977	0	3.79014	0.758277	0.0825737	2660.55	1837.91	2616.77	0	0	2.74505	0	35.4696	0.179244
71	0.112038	0.0481297	0	0	0	26.1917	0	1.25572	0	0.0238081	0	0.110292	1.35674	2.38965	147.722	617.394	211.931	0.0121441	0	0.0534956	0	0	219.429	0	0	100.172	1200.51	9.76449	0	0	9.32733	0	465.652	0	247.148	0.07087	0	0.31774	57.3893	180.623	750.562	1837.91	2616.77	0.0311484	0	0.155769	0	0.0552635	1314.14
72	0.0665326	40.4576	0.16082	0	0.228618	9.73725	0	122.972	0.0701615	0.0318214	0.0441047	0.0994628	9.02249	4.91069	24.1813	617.394	211.931	0.0405698	0	0.0571329	0	0.0304402	99.1978	0.147221	0.584923	0.187904	967.35	7.81164	0	4.21507	7.51892	0	1030.75	0.21834	249.481	32.5427	0.163162	173.42	164.868	38.857	51.1967	1837.91	2616.77	0.121277	0	126.706	0	196.524	981.924
73	0.223537	0.12679	18.9011	0	0.203854	0.346579	0	1.17942	0.0624464	0.117386	0.0386346	0.518756	1.32107	2.51891	147.691	617.394	211.931	0.0500174	0	0.265024	0.162443	0.030244	0.204065	0.175907	0.466945	0.681532	4.81954	8.25503	0	0	6.27706	0.329758	114.121	0.286231	246.857	60.6996	0.142416	202.63	23.5419	675.765	2779.55	1837.91	2616.77	0.104705	0.244471	0.635088	365.166	0.123876	132.908
74	0.565787	0.109761	0.125779	0	0.44146	26.0232	0	1.68848	0.0803761	0.101356	0.0379607	0.434115	1.33235	2.61563	147.509	617.394	211.931	0.0587562	0	0.23477	0.112093	0.0306268	557.523	0.14464	0.207885	1.08439	0.970619	26.4847	0	22.7284	78.1406	0.197877	3140.42	0.389978	248.687	0.214699	0.137558	0.825222	384.772	105.751	972.59	1837.91	2616.77	0.167901	0	0.391309	0.102458	5.88861	55.4221
75	0.323171	0.0662991	7.04864	0	13.8764	19.0798	0.138311	0.536256	0.0949735	0.0669262	0.0600536	0.291129	1.26374	2.61108	148.273	617.394	211.931	0.0582628	0.144996	0.0847004	0.20423	0.0372637	0.367729	0.176961	0.697233	0.960947	0.34164	107.309	0	268.803	213.766	0.373187	8.96903	0.279976	246.829	0.204468	0.218205	0.901643	19.5293	694.047	2851.69	1837.91	2616.77	0.180708	0.322948	0.26956	0.553082	0.106122	1.87918
76	0	0.110407	15.884	0	0	8.40105	0	0.937305	0	0.105821	0	0.48465	1.315	2.47298	147.847	617.394	211.931	0.0452934	0	0.267155	0.114745	0.0189366	162.512	0	0.295404	0	462.193	133.106	0	0	187.045	114.618	275.786	0.1706	246.87	0.5812	0.105463	2.87349	39.2194	482.733	1974.79	1837.91	2616.77	0.0755606	0	1.88813	0.136057	0.0693027	252.631
77	0.363536	0.0921672	13.2411	0	0.795226	8.26401	0.0638551	0.94862	0.120108	0.139645	0.0702481	0.548295	1.27649	2.7572	147.954	617.394	211.931	0.0726515	0.174311	0.213925	0.213822	0.0511021	0.182753	0	0.83743	1.03268	0.551802	58.5884	0	1.49835	79.2736	0.297843	46.5276	0.39122	247.122	0.571198	0.260427	2.18766	21.0563	448.333	3017.41	1837.91	2616.77	0.216399	0.75927	0.706223	1.00785	0.150583	0.360139
78	0.0546005	0.0627301	0.136386	0	0	26.1601	0	0.724885	0	0.0610052	0	0.282347	1.3126	2.41854	148.075	617.394	211.931	0.0267743	0	0.163254	0	0	264.441	0	0.0830659	0.170597	1.21885	0.350712	0	0	0.53165	0.377636	59.4501	0	246.451	0.111611	0	0.464598	21.5726	532.151	2941.02	1837.91	2616.77	0.0415521	0	0.224673	0	0.0899945	0.329447
79	0.595353	0.252495	45.0531	0	0.212821	0.29554	0	0.978433	0.0663824	0.0742901	0.0434193	0.312613	1.27527	2.55727	147.864	617.394	211.931	0.0613811	0	0.144943	0	0.0265504	2.19198	0.1269	0.442285	1.03166	557.733	335.882	0	0	16.9289	0.496968	259.48	0.281327	247.026	0.312803	0.187421	1.28928	39.1506	380.815	1888.16	1837.91	2616.77	0.10984	0.178671	0.542747	0.400174	0.21975	1386.21
80	53.7682	0.170925	46.116	0	0.133222	0.14894	0	0.679472	0.0505862	0.118883	0.0408008	0.547584	1.27767	2.53467	148.082	617.394	211.931	0.0842329	0	0.265296	0.146147	0.0213099	212.774	0.0924405	0.263399	0.898707	641.002	313.193	0	0	0.103738	0.575771	220.617	0.216655	246.81	0.236031	0.16443	0.96595	37.3501	414.244	1737.72	1837.91	2616.77	0.106775	0.18043	0.385559	0.214237	0.155054	0.893637
81	0.340061	0.0337397	13.7966	0	0	0	0	0.19069	0.0721967	0.262975	0.0423197	1.23472	1.22999	2.57983	148.652	617.394	211.931	0.152638	0.119861	0.698513	0.308585	0.0332011	86.4634	0.192901	751.808	23.0519	0	53.3016	0	0	0	0.8391	4.11061	0.358819	247.03	124.637	0.164309	415.812	19.2919	695.05	2855.33	1837.91	2616.77	0.143908	0.365015	0.7248	751.473	0.143663	2071.87
82	0.322305	0.111317	0.198904	0	0.20443	26.0173	0	1.05568	0.0552266	0.0969	0.0364426	0.4301	1.31604	2.51468	147.79	617.394	211.931	0.0569528	0	0.226416	0.105566	0.0267125	0.114315	0.146913	1.92799	0.689412	245.32	3.87784	0	0.172358	195.78	0.210838	388.46	0.241082	247.033	0.198393	0.12722	0.768134	56.7796	553.371	2246.3	1837.91	2616.77	0.0989377	0.117569	0.30417	0.172815	0.0936101	3.54656
83	0.153995	0.071592	0.343116	0	0	0	0	0.797274	0	0.0598948	0	0.26207	1.3065	2.49048	148.005	617.394	211.931	0.0407086	0	0.13595	0	0.0186702	0.0788786	0.0894477	0.545294	128.144	355.489	252.955	0	0	120.544	0.58411	670.799	0.189778	247.199	0.187253	0.0972497	0.781959	89.715	464.441	1887.48	1837.91	2616.77	0.0891442	0	0.345562	0.146728	0.11741	2641.47
84	20.9804	44.4359	10.4549	9.25178	11.7244	7.54985	5.71986	63.8566	15.4424	17.8039	0	72.1334	46.1029	76.8576	0	617.394	211.931	11.2038	24.5667	27.13	22.8185	11.6466	337.569	26.5719	68.0468	55.3061	1104.75	39.4179	29.4641	38.5848	16.5147	17.1068	246.132	49.5109	324.634	88.121	0	405.654	162.029	256.296	0	1837.91	2616.77	33.4314	60.2429	240.037	43.2565	250.631	534.077
85	0.0461485	75.978	0.49134	0	0	4.01556	0	86.5095	0.0509919	0.0325649	0	0.117435	9.09457	1.96289	0.577058	617.394	211.931	0.0328588	0	0.0688008	0	0.0299636	0.564372	0.087863	0.283997	0.136766	957.097	7.72225	0	0.661795	29.7411	0	725.854	0.118223	248.711	42.3723	0	225.901	114.102	27.4707	0.275018	1837.91	2616.77	0.0984627	0	165.06	0	251.575	900.366
86	0.149256	0.0849097	0.456085	0	0.124415	25.84	0	0.800872	0	0.150112	0	0.684528	1.30913	2.51571	147.976	617.394	211.931	0.0629824	0	0.369424	0.206818	0.0209238	0.268076	0.0992722	0.256154	52.5067	115.533	3.19676	0	0	83.6028	0.258386	168.543	0.217209	247.041	5.47367	0.124292	18.4777	27.4066	633.892	2583.37	1837.91	2616.77	0.102983	0.124225	0.494901	31.7972	0.111103	2347.82
87	0.192802	0.0936256	14.9487	0	0.138786	1.90241	0	0.806026	0	0.0819889	0.0316561	0.372462	1.31071	2.48463	147.97	617.394	211.931	0.0399926	0	0.211301	0	0.0197356	0	0.0918123	0.380272	0.776671	459.756	148.029	0	0	182.457	62.6653	243.758	0.175806	246.772	0.345763	0.11144	1.63101	35.8663	485.334	1998.67	1837.91	2616.77	0.0782532	0	1.01012	0.111233	0.0684947	519.825
88	0.233241	0.907228	0.183909	0	0.250695	26.1149	0	0.353636	0.0618968	1.0918	0.0955279	5.7675	0.12023	2.64258	148.446	617.394	211.931	0.532583	0	4.11517	0.113139	1.82339	0.170655	0.153907	0.392911	1.50137	316.905	6.30002	0	0.568156	204.277	0.580452	13.8014	0.227647	246.599	0.185943	0.164286	0.750346	0.823233	584.75	2373.25	1837.91	2616.77	0.102468	0	0.341515	0.129813	35.1308	1458.17
89	0.058972	54.8915	0.209743	0	0.166885	6.54944	0	119.611	0.0711977	0.0432248	0.0368772	0.158845	9.83782	2.85279	9.18972	617.394	211.931	0.0448083	0	0.0977193	0	0.0424914	188.955	0.112796	0.401029	0.175208	895.796	7.93575	0	5.30631	27.0044	0	953.424	0.204371	248.97	40.3264	0.0750869	214.931	148.009	26.3737	6.12926	1837.91	2616.77	0.134852	0	157.039	0	251.781	1567.31
90	0.387398	0.0892941	2.04944	0	0.138288	0.111596	0	0.89629	0.0503716	0.0904234	0.0355748	0.407868	1.31445	2.50852	147.896	617.394	211.931	0.0434837	0	0.22525	0	0.0232529	0.0280065	0.129377	1.21554	0.842012	288.011	213.215	0	0	72.2933	0.239377	141.046	0.18342	246.685	88.5583	0.131877	295.477	24.8066	534.875	2355.01	1837.91	2616.77	0.0940201	0.224658	0.585317	533.699	0.0776311	1242.4
91	0.0725543	36.1795	0.211945	0	0.259175	21.3222	0	38.4302	0.0717199	0.0377052	0.0430742	0.112174	4.86096	12.5384	72.7157	617.394	211.931	0.0525642	0	0.0616246	0	0.0316314	1.04461	0.167054	1.13951	0.201886	421.512	22.9108	0	99.661	35.0514	0	1999.86	0.239377	248.756	31.3744	0.223603	167.127	259.466	43.5399	142.803	1837.91	2616.77	0.157458	0	122.105	0	231.955	580.17
92	0	0	11.1846	0	0	0	0	0.590546	0	0.00978764	0	0	1.32063	2.35735	148.229	617.394	211.931	0.00681575	0	0	0	0	0	0	0	425.356	370.77	345.804	0	0	0	0	45.2321	0	246.355	0.0282657	0	0.0869222	21.48	544.399	2257.28	1837.91	2616.77	0.00991221	0	0.0385621	0	0	2532.34
93	0	0.105056	0.287877	0	0.179505	25.9229	0	1.28366	0.054378	0.0998453	0.0340375	0.457753	1.33134	2.52999	147.661	617.394	211.931	0.0513927	0	0.261355	0	0.0221345	0.108168	0.147695	114.665	0	17.831	1.03975	0	0	17.8591	0.228102	108.116	0.234358	246.816	0.141597	0.131362	0.546662	23.5495	643.709	2786.75	1837.91	2616.77	0.113125	0	0.239408	0	0.0840767	2.17219
94	0.0650344	0.0444845	0.355072	0	0	10.6529	0	241.005	0.0865419	0.0487674	0.0481446	0.156307	14.5751	2.13554	11.8859	617.394	211.931	0.050363	0	0.0769999	0	0	113.807	0.12965	0.444387	0.19423	0.100147	43.8676	0	0.152269	37.1247	0	3413.21	0.28433	257.95	0.181269	0.563594	0.63705	453.643	197.382	708.358	1837.91	2616.77	0.151096	0	0.322789	0	0.256795	2065.83
95	0	0.135346	16.1549	0	0.211247	0.367446	0	1.21178	0.0602216	0.108368	0.0394656	0.478339	1.32749	2.53031	147.653	617.394	211.931	0.0508611	0	0.24731	0.146363	0.0248662	0.213046	0.166093	0.402917	0	15.5424	127.271	0	0.40817	117.092	0.546163	1717.83	0.333344	247.878	0.194521	0.141202	0.766593	207.836	415.016	1752.16	1837.91	2616.77	0.117402	0	0.321071	0.257253	0.11841	1248.06
96	0.174738	0.101828	16.2898	0	0.199751	0.265494	0	0.96763	0.0573803	0.0801119	0.0319353	0.350372	1.31342	2.5536	147.868	617.394	211.931	0.0546055	0	0.189657	0	0.0243818	0.174242	0.159607	0.482848	1.85372	7.17141	130.269	0	0	115.758	1.39409	1727.61	0.368557	247.79	0.220079	0.13167	0.896743	210.658	412.541	1761.32	1837.91	2616.77	0.127202	0	0.399247	0.284417	0.129789	822.912
97	0.0689466	0.0347129	0	0	0	0	0	0	0	1.3555	0	7.21935	0	2.39464	148.706	617.394	211.931	0.666435	0	5.22663	0	2.28582	268.33	0	0.117583	0.182161	0.442771	0.161603	0	0	0	0.0966365	0.265627	0	246.38	0.576745	0	2.32646	0.0532667	454.025	3048.15	1837.91	2616.77	0.0328742	0	0.812693	1.93798	36.0071	0.211828
98	0.640888	0.0776674	13.6298	0	0.291287	6.17411	0.0667427	0.784488	0.0983437	1.55198	0.060229	5.36675	1.28146	2.64445	148.053	617.394	211.931	0.0700252	0.345865	0.360119	8.26053	0.0398128	0.0882582	0	3219.29	3.13615	0.856888	59.6805	0	0.780911	25.0917	0.466041	127.05	0.338035	247.141	0.383963	0.194509	1.45942	23.9979	540.058	2884.87	1837.91	2616.77	0.159622	0.532087	0.484104	0.62228	0.117128	2033.34
99	0.917665	0.111393	12.2607	0	2.45855	8.85887	0.0842427	1.46512	0.164716	0.189017	0.0743921	0.740595	1.28067	2.86844	147.717	617.394	211.931	0.1218	0.216292	0.318861	0.271951	0.0651865	0.295108	0.129989	3.08782	1.52631	0.558898	185.8	0	2.29122	154.446	0.475501	1319.57	0.679934	248.6	3.19464	0.218494	11.4004	152.277	453.274	2062.68	1837.91	2616.77	0.347007	1.15493	1.80064	14.4709	0.227189	6.01045
100	0.0232181	0	12.3051	0	0	0	0	0.594675	0	0.0127434	0	0.0590079	1.32096	2.35895	148.215	617.394	211.931	0.00823582	0	0.0335078	0	0	0	0	0	490.008	368.368	348.498	0	0	0	0	45.907	0	246.361	0.0469469	0	0.167396	21.5231	544.167	2262.92	1837.91	2616.77	0.0123557	0	0.0474201	0	0	2570.91
101	0.313892	0.123682	13.3275	0	0.31143	0.351527	0	1.13661	0.0816174	0.120184	0.0471578	0.523323	1.30576	2.61255	147.774	617.394	211.931	0.063288	0	0.277227	0.141319	0.03749	633.385	0.317996	1.36543	1.46244	9.7397	186.02	0	0.606908	160.298	0.392656	1880.11	0.393473	247.747	0.204643	0.180179	0.766085	240.08	347.964	1706.02	1837.91	2616.77	0.167431	0	0.315669	0.2264	0.137642	900.871
102	0	19.6184	20.3321	22.2986	29.8918	18.4039	15.1557	68.2313	40.4342	47.3951	21.6985	167.045	0	0	50.6612	617.394	211.931	0	75.9906	55.8111	68.3719	12.6147	572.514	80.076	184.243	0	801.656	107.379	80.1346	115.652	50.7994	54.9837	327.779	135.405	407.304	138.216	186.51	518.684	0	0	936.436	1837.91	2616.77	0	173.804	241.274	139.185	151.388	824.952
103	40.0143	4.62513	4.42515	19.554	48.2397	12.4973	4.60397	9.32136	7.41997	10.7714	9.16177	47.9895	33.4191	68.576	125.904	617.394	211.931	32.1151	40.012	4.31217	50.2443	3.35081	347.451	26.5139	65.9051	70.2	8.67799	13.2761	260.329	470.781	82.9074	13.904	24.2429	22.2186	336.978	16.1173	38.1419	82.9167	127.757	649.514	2914.93	1837.91	2616.77	64.9053	65.5453	12.8017	67.1599	9.77944	388.267
104	0.161382	0.0900214	0.142409	0	0.144022	26.1191	0	0.768993	0	0.105473	0	0.475011	1.3016	2.51967	148.029	617.394	211.931	0.0500074	0	0.258233	0.110541	0.0203339	274.687	0.11429	0.336404	0.664031	143.638	46.2364	0	0.149498	188.448	0.320341	1160.03	0.239916	247.368	0.115517	0.112669	0.436095	145.8	462.165	1919.18	1837.91	2616.77	0.102378	0	0.203751	0	0.0846155	0.884661
105	0.156969	0.0826294	0.361583	0	0	0	0	0.801426	0	0.0595595	0	0.258973	1.30663	2.48499	147.987	617.394	211.931	0.0409489	0	0.133658	0	0.0215419	0.0762586	0.0897861	0.546893	182.03	353.458	254.437	0	0	120.031	0.559857	673.295	0.19745	247.173	0.181286	0.0991663	0.74506	90.051	464.715	1888.9	1837.91	2616.77	0.0983231	0	0.316196	0.242546	0.122099	2615.22
106	41.7676	16.3977	19.0464	19.7038	26.2081	16.3886	13.1449	60.1737	33.9138	39.4514	18.843	149.401	0	179.851	56.8975	617.394	211.931	29.1428	59.0552	46.8281	63.2985	9.7547	533.076	66.6082	156.913	108.861	653.996	108.168	72.162	107.847	50.048	40.1242	264.202	106.249	378.489	112.324	159.586	433.46	0	702.749	1137.67	1837.91	2616.77	86.2728	141.549	180.661	136.288	69.8295	713.546
107	0	0.0423852	9.59971	0	0	0	0	0	0	1.34554	0	7.19206	0	2.25348	148.842	617.394	211.931	0.615125	0	5.24133	0	2.29003	0	0	0	408.418	379.724	344.653	0	0	0	0	0	0	246.346	0.106583	0	0.510113	0	550.341	2268.92	1837.91	2616.77	0.00622915	0	0.355121	0	36.0692	2521.76
108	1.38195	0.0921255	0.211484	0	0	26.0619	0	0.766092	0	0.124991	0	0.565593	1.23047	0.123585	151.038	617.394	211.931	0.0483834	0	0.305821	0.136713	0.0185684	214.624	0.0905379	0.441655	41.3483	258.175	116.222	0	0.123934	178.368	0.703709	1095.37	0.163473	246.587	0.152327	0.0315674	0.602574	127.762	0.424651	2209.59	1837.91	2616.77	0.0682288	0	0.269964	0.123976	0.0910359	0.63868
109	0.316056	0.121284	19.0931	0	0.153513	0.281796	0	0.944543	0.0501237	0.111524	0.0321732	0.504992	1.23595	0.158874	150.87	617.394	211.931	0.0490407	0	0.280406	0.121656	0.0218827	0.0951735	0.12821	1.25855	3.14626	26.9447	129.198	0	0	129.152	0.601288	1778.64	0.207051	246.71	0.182259	0.0700645	0.746453	209.393	0.603639	2098.14	1837.91	2616.77	0.0940125	0	0.364657	0.127567	0.15598	1.10382
110	0	3.80431	4.0049	0	0.451835	0.576648	0	0.267926	0	0.388619	0.0680385	2.01531	0.0495066	0.145628	151.485	617.394	211.931	0	0	1.41654	0	0.665551	0.0775943	0.094405	0.796019	0	279.671	164.346	0	0	64.4464	49.4524	10.5942	0.156524	246.434	0.365421	0.111597	1.74916	0.457772	0.529156	3015.68	1837.91	2616.77	0	0	1.10782	0.140614	35.4007	0.514645
111	0.0575215	2.80809	3.57604	0	0	0	0	0	0	0.712206	0	3.80771	0	2.28488	148.799	617.394	211.931	0.409441	0	2.76744	0	1.21139	0	0	33.1482	0	472.744	223.961	0	0	159.014	0	0.425378	0	246.375	0.0519858	0	0.216995	0.0186446	520.154	2130.55	1837.91	2616.77	0.00944883	0	0.14754	0	35.4471	0.115666
112	0.410452	0.115953	0.517541	0	0.198202	25.7561	0	1.13649	0.0599335	0.113709	0.0366524	0.51401	1.31882	2.55408	147.76	617.394	211.931	0.0732866	0	0.285538	0.110184	0.0241502	0.121846	0.156345	512.574	0.795589	13.9406	19.1884	0	0	118.903	0.572996	1091.82	0.304928	247.354	0.17944	0.14227	0.711392	146.109	490.642	2173.2	1837.91	2616.77	0.124142	0	0.324726	0.106888	0.111804	2.19945
113	0.24685	0.10219	0.196326	0	0.149517	26.047	0	0.866794	0.0524754	0.118668	0.0339829	0.526426	1.30449	2.51149	147.932	617.394	211.931	0.0672619	0	0.273199	0.132475	0.0240269	211.04	0.121681	1.08564	0.581435	120.233	2.73441	0	0.135375	125.559	0.886473	496.859	0.242054	247.047	0.192273	0.108304	0.745907	74.1378	558.41	2377.9	1837.91	2616.77	0.0979955	0	0.29847	0.189856	0.0936125	0.938452
114	0.0685549	0	0.360803	0	0	8.89229	0	259.624	0.0935283	0.112018	0	0.427831	15.7586	0.403402	4.60125	617.394	211.931	0.049749	0.144356	0.171205	0.156172	0	221.941	0.115216	0.32494	0.191374	0.0722963	27.017	0	0	24.7853	0	3642.29	0.324055	258.101	0.333806	311.283	1.27323	436.242	151.346	92.3394	1837.91	2616.77	0.146249	0.299592	0.531073	0.207295	0.164463	1.0849
115	0.252418	0.129156	13.284	0	0.285095	0.380948	0	1.03217	0.0673485	0.0772988	0.0415849	0.284318	1.30608	2.5824	147.818	617.394	211.931	0.0265914	0	0.0834042	0.178148	0.0322501	224.248	0.20536	0.657444	1.06179	95.3149	42.7627	0	0.257692	59.5004	0.300043	198.01	0.30793	247.04	7.65582	0.16358	25.7273	30.364	618.74	2608.94	1837.91	2616.77	0.0791847	0.175684	0.49762	44.8431	0.110727	2476.81
116	41.2574	15.3271	17.0614	19.884	26.2003	16.2851	12.886	58.0363	31.0542	36.4831	18.1307	138.672	93.7526	161.369	53.3896	617.394	211.931	24.2396	56.345	43.4794	57.6909	8.89901	466.902	0	154.935	105.796	582.323	99.3205	72.0388	110.816	49.2173	39.2566	440.193	101.753	410.85	106.774	152.557	419.963	363.97	629.028	1069.47	1837.91	2616.77	71.6351	132.267	182.62	124.694	68.514	686.844
117	0.029068	0	14.7589	0	0	0	0	0.400885	0	0.019972	0	0.0882748	1.29164	2.38445	148.387	617.394	211.931	0.0114082	0	0.0422914	0	0	0	0	0.0507067	86.684	5.43748	56.3476	0	0	0	0	25.4655	0	246.404	0.0729977	0	0.297177	20.5538	688.276	2831.99	1837.91	2616.77	0.0229589	0	0.050983	0.128524	0	3089.28
118	36.7325	13.9519	15.0163	15.8025	22.4706	13.5409	9.53329	52.1932	23.0552	35.1565	15.2182	137.311	75.2798	129.3	56.4756	617.394	211.931	19.4976	51.3483	38.9172	67.1218	6.76187	466.894	52.0789	59.1069	100.255	710.631	82.522	55.3888	92.4373	41.309	31.377	445.898	76.5184	372.501	85.616	104.809	339.412	290.066	561.58	1059.32	1837.91	2616.77	57.7545	111.373	135.733	111.326	45.0889	766.933
119	0.122015	0.0710623	0	0	0	26.1728	0	1.13848	0	0.0260042	0	0.111275	1.34493	2.42658	147.769	617.394	211.931	0.0198061	0	0.0545126	0	0	128.005	0	0.0622429	0.777573	565.823	16.9315	0	0	16.9395	0	2006.85	0	247.574	0.072649	0	0.301059	266.1	125.346	782.877	1837.91	2616.77	0.057229	0	0.148107	0	0.0658632	79.195
120	0	3.09527	3.8851	0	0	0.105628	0	0	0	0.589755	0	3.13509	0	0	151.737	617.394	211.931	0	0	2.28163	0	1.00052	162.472	0	0.0737125	0	482.596	229.378	0	0	148.555	682.767	0.13658	0	246.316	1.82057	0	9.6256	0	0	2646.65	1837.91	2616.77	0	0	7.00505	0	35.4738	2100.46
121	0.434383	0.0515145	13.4119	0	42.964	8.72649	0.0673632	0.233611	0.0987513	0.092285	0.0770817	0.325686	1.22175	2.68915	148.604	617.394	211.931	0.0645882	0.283963	0.0397071	0.388996	0.0456607	0.147187	0.178097	0.475018	2.74008	0.143474	59.5586	0	649.612	152.349	0.198156	3.20915	0.320865	247.227	0.147891	0.337627	0.54451	19.0328	695.362	2856.92	1837.91	2616.77	0.194159	0.496246	0.114401	0.556325	0.136563	2328.35
122	0.0630595	0	0.465375	0	0	6.86263	0	275.81	0.0914125	0.0551891	0	0.191373	15.6822	0.299034	0.250145	617.394	211.931	0.0465676	0	0.0875661	0	0	0.120164	0.103474	0.272325	0.218619	0	17.7388	0	0	14.9828	0	3646.91	0.358041	263.115	0.283127	330.169	1.11022	436.888	147.842	56.3067	1837.91	2616.77	0.139969	0.219386	0.479426	0.174542	0.159439	2164.07
123	0.0885645	0.0364564	0.0629434	0	0	0	0	0.581234	0	0.0843261	0	0.403711	1.29451	2.42178	148.223	617.394	211.931	0.0379809	0	0.246982	0	0	259.8	0	0.154399	0.229133	3.99933	3.10458	0	0	0.625093	0.207618	38.0505	0	246.424	3.77933	0	12.769	20.894	447.231	3018.53	1837.91	2616.77	0.0427149	0.115554	0.37039	21.916	0.0751817	0.260009
124	0.0248392	81.7827	1.19882	0	0	3.20799	0	72.4336	0	0.0202004	0	0.0808314	7.953	1.95067	0	617.394	211.931	0.0160881	0	0.0436604	0	0.0190923	285.484	0	0.105794	0.0707581	1112.57	8.85166	0	0	3.27927	0	599.323	0	247.626	34.8593	0	185.871	87.9861	30.8148	0	1837.91	2616.77	0.0483353	0	135.826	0	208.723	1280.13
125	0.307855	0.0981002	12.3993	0	37.4585	10.3976	0.0800943	0.92842	0.0855676	0.0687932	0.0452362	0.213169	1.28987	2.57049	147.963	617.394	211.931	0.0380497	0	0.0642977	0.182611	0.0315319	0.356288	0.283977	1.20122	1.11293	68.2581	151.149	0	74.8131	176.773	0.325705	1420.5	0.32178	247.658	0.159456	0.159473	0.459735	177.443	453.984	1873.85	1837.91	2616.77	0.113927	0	0.159682	0.294948	0.089897	4.29472
126	0	3.19328	0	0	0	26.34	0	0	0	0.57487	0	3.05848	0	0	151.75	617.394	211.931	0	0	2.2272	0	0.97536	267.74	0	0	0	163.104	0.120498	0	0	105.429	142.558	0	0	246.302	0.498429	0	2.35605	0	0	3257.31	1837.91	2616.77	0	0	1.36094	0.84604	36.0736	0
127	0.16998	0.0574217	12.7894	0	43.1799	8.95883	0.0555649	0.476174	0.0672777	0.0619623	0.044901	0.172175	1.26463	2.53507	148.335	617.394	211.931	0.0347581	0	0.0337118	0.198768	0.0277164	282.124	0.117321	0.412652	0.474552	0.850792	56.7375	0	652.9	151.728	0.266045	12.6627	0.196266	246.607	0.254902	0.177236	0.744681	19.9239	452.794	3038.79	1837.91	2616.77	0.104008	0.14044	0.0970413	0.963721	0.0787994	0.925705
128	0.85295	0.0839476	0	0	0.16195	26.0827	0	1.78005	0	11.76	0	39.6759	1.36323	2.49405	147.369	617.394	211.931	0.0606934	0	0.367399	70.3788	0.0171145	370.231	0	0.0825293	2.34846	132.679	12.247	0	15.1814	16.6463	0	3169.63	0.199814	248.362	0.400254	0	1.64565	383.253	82.8539	744.207	1837.91	2616.77	0.0948444	0	0.308133	1.48576	2.93222	1888.99
129	0.237374	0.121294	17.6228	0	0.199867	0.425071	0	1.06132	0.0578423	0.101227	0.038347	0.452639	1.32035	2.52279	147.767	617.394	211.931	0.0515302	0	0.247525	0.112905	0.0266615	0.208998	0.158945	5.6644	1.15254	23.0572	17.7695	0	0	23.1093	0.430811	208.168	0.277994	247.22	0.217819	0.137535	0.869114	30.6462	654.045	2694.92	1837.91	2616.77	0.118373	0	0.358789	0.320513	0.114699	811.809
130	0.67938	0.0622605	12.9608	0	43.1199	8.91147	0.150953	0.432266	0.110517	0.0617032	0.0715776	0.223663	1.24539	2.676	148.384	617.394	211.931	0.0603236	0.165952	0.043553	0.247633	0.0453113	0.398737	0.22404	0.909428	2.11478	0.233703	59.8716	0	648.632	151.721	0.393468	7.63134	0.348645	247.061	0.25247	0.274692	0.900604	19.4168	694.02	2852.89	1837.91	2616.77	0.182819	0.529526	0.13077	1.00873	0.132894	2.39707
131	0.191435	0.104724	0.118948	0	0.395176	26.0656	0	1.38726	0.0847167	0.0926292	0.0391577	0.375562	1.32309	2.64196	147.646	617.394	211.931	0.0597205	0	0.192272	0.112538	0.0316922	139.661	0.16733	0.283008	0.939081	0.917432	33.4503	0	18.6796	128.583	0.238452	2823.82	0.446866	248.362	0.190323	0.147841	0.676597	340.373	151.329	1170.94	1837.91	2616.77	0.17557	0	0.287496	0	3.24197	505.479
132	0.251038	0.112371	0.187837	0	0.168951	26.0642	0	1.00705	0.0578505	0.120509	0.0344584	0.533124	1.31548	2.54607	147.83	617.394	211.931	0.0542467	0	0.270407	0.164472	0.0236109	0.119853	0.142522	0.799398	0.751137	193.958	4.94895	0	0.142117	193.058	0.218006	597.445	0.252514	247.16	0.226128	0.141294	0.902465	80.9017	541.076	2192.42	1837.91	2616.77	0.122715	0.115442	0.366889	0.246625	0.0942148	1.23597
133	0.179918	0.0994605	14.8586	0	0.199201	0.207726	0	0.952858	0.0637717	0.108712	0.0364126	0.486177	1.3097	2.57549	147.886	617.394	211.931	0.0585839	0	0.263828	0.128992	0.0269603	151.051	0.187459	0.848605	1.04368	52.5142	63.5411	0	0.12176	61.5561	0.314207	491.399	0.294359	247.088	0.237014	0.153766	0.949734	68.7121	572.669	2491.4	1837.91	2616.77	0.137688	0	0.395177	0.341257	0.105405	161.207
134	0.0624875	0	0.551339	0	0	0	0	0.581727	0	0.021573	0	0.0986301	1.30874	2.39167	148.244	617.394	211.931	0.0140108	0	0.0540441	0	0	0	0	0.0529992	363.814	502.468	424.572	0	0	7.37447	0	62.9311	0	246.393	0.0595784	0	0.261624	21.9753	500.284	2044.03	1837.91	2616.77	0.0252029	0	0.125857	0	0.0131913	2135.49
135	0.160111	0.10262	0.079259	0	0.136468	26.1207	0	1.24676	0	0.0333127	0	0.133879	1.34093	2.48231	147.667	617.394	211.931	0.027881	0	0.0684183	0	0.0159011	80.0218	0.106927	0.1228	0.975402	115.332	27.86	0	0.14358	26.4122	0.142412	3116.88	0.207644	248.241	0.103086	0.0665689	0.410657	390.775	103.809	785.38	1837.91	2616.77	0.0824365	0	0.19959	0	0.223137	836.535
136	0.426655	0.124597	0.589769	0	0.210464	25.5971	0	1.20522	0.0596517	0.107591	0.0361964	0.486255	1.32111	2.54339	147.709	617.394	211.931	0.0708491	0	0.272612	0.103158	0.0250759	0.109731	0.146508	510.459	0.838313	13.2156	19.39	0	0.124154	118.611	0.623638	1094.67	0.303365	247.342	0.173213	0.135838	0.678959	146.442	490.371	2172.56	1837.91	2616.77	0.123899	0	0.307097	0.100098	0.106863	2.18431
137	0.193061	0.087004	1.82169	0	0.129332	0.232852	0	0.779025	0.0509773	0.661199	0.0344462	3.35702	1.30493	2.51933	147.997	617.394	211.931	0.293738	0	2.23068	0.360747	0.0217897	249.208	0.104544	0.265139	0.595629	93.0986	43.4191	0	0	170.753	16.2586	1255.38	0.26713	247.463	0.197377	0.115448	0.861265	166.296	437.965	1960.99	1837.91	2616.77	0.106371	0	0.488411	0	0.106388	1.02016
138	0	0.227917	0.134255	0	0.257497	26.1708	0	0.20679	0	1.24489	0	6.55803	0.0440234	0.110565	151.514	617.394	211.931	0	0	4.69807	0.170674	2.07886	312.923	0	1.95763	0	461.389	149.758	0	0	204.941	381.216	30.195	0	246.404	1.45444	0	7.644	1.51901	0.540526	2665.53	1837.91	2616.77	0	0	5.48009	0	35.387	2466.74
139	35.2704	16.0428	18.2184	19.2289	26.4325	16.8974	13.1837	59.1628	30.4385	36.4047	18.3964	135.554	90.6125	157.041	52.1278	617.394	211.931	21.4871	58.2124	41.451	55.7827	8.4732	454.578	66.5863	146.318	89.2496	615.422	105.06	68.7157	108.58	49.4543	40.2944	438.692	99.5743	408.904	105.034	149.941	404.035	356.721	600.305	1039.64	1837.91	2616.77	63.369	134.239	170.945	123.766	66.7909	619.696
140	0.230334	0.0838769	0.354471	0	2.07624	25.5826	0.0470649	0.762527	0.0972021	0.139207	0.0581385	0.625466	1.28216	2.63577	148.058	617.394	211.931	0.0610682	0.186063	0.273866	0.314364	0.039796	0.274056	0.276942	164.92	1.68111	2.0701	108.877	0	164.294	224.168	0.37965	361.047	0.395344	247.284	0.204584	0.202627	0.909595	45.1574	635.1	2633.98	1837.91	2616.77	0.181502	0.311815	0.291663	0.526443	0.100446	765.273
141	0.0783102	66.3414	0.534454	0	0.216046	6.69128	0	84.0863	0.073406	0.035195	0.0453666	0.116944	8.91061	3.77657	13.26	617.394	211.931	0.0429888	0	0.0708657	0	0.0324174	0.336514	0.143763	0.517648	0.208656	1012.12	7.85963	0	1.60858	6.16644	0	900.861	0.228728	250.087	35.1554	0.159446	187.356	144.53	35.4648	30.8692	1837.91	2616.77	0.12851	0	136.882	0	195.874	1786.46
142	0.554438	0.111208	15.1389	0	0.166324	0.163911	0	0.962203	0.0542763	0.108008	0.0343919	0.486007	1.23669	0.207335	150.825	617.394	211.931	0.048755	0	0.267586	0.114622	0.0219943	0.203037	0.148541	3.20546	10.4673	16.6953	135.233	0	0	121.566	0.399573	1753.11	0.22174	246.754	0.197818	0.111051	0.777175	207.175	1.20695	2134.26	1837.91	2616.77	0.0988186	0	0.329359	0.183072	0.115825	1.04072
143	0.219499	0.112775	0.124699	0	0.469155	26.0283	0	1.64285	0.0839272	0.0811162	0.0374988	0.322246	1.33729	2.63873	147.482	617.394	211.931	0.0606936	0	0.174475	0	0.0323137	36.6724	0.178265	0.300349	1.03009	0.902073	46.4951	0	4.01395	137.053	0.259731	2762.64	0.458203	248.257	0.190299	0.142966	0.671792	333.917	176.096	1196.17	1837.91	2616.77	0.179465	0	0.288779	0	3.09312	357.299
144	0.156273	0.0775569	0.352202	0	0	0	0	0.799321	0	0.0593269	0	0.258852	1.30943	2.4869	147.993	617.394	211.931	0.0405296	0	0.133994	0	0.0207917	0.0790586	0.0940247	0.567161	181.546	353.987	253.362	0	0	120.609	0.557707	673.251	0.195058	247.169	0.181792	0.0980717	0.751575	90.1136	464.546	1888.11	1837.91	2616.77	0.0910514	0	0.323476	0.24623	0.128226	2615.11
145	0.268797	0.102957	0.233963	0	0.170064	26.0183	0	0.924556	0.0519947	0.112957	0.0348464	0.511603	1.3129	2.5064	147.894	617.394	211.931	0.0702653	0	0.287808	0.102262	0.0219741	211.116	0.128628	1.20105	0.652319	104.84	4.01259	0	0.3355	127.748	45.2902	565.228	0.244619	247.068	0.336953	0.109169	1.56504	81.5685	549.441	2361.83	1837.91	2616.77	0.104889	0	0.972745	0.111995	0.0810808	0.168224
146	0.983299	0.0795292	0.699889	0	8.35945	23.937	0.0909745	0.687603	0.105398	5.14742	0.0632898	17.7362	1.26496	2.64078	148.183	617.394	211.931	0.116238	0.31751	1.04272	29.2409	0.0402159	429.737	0.272214	10.7824	1.0224	0.576873	102.125	0	223.64	226.42	0.353629	18.6359	0.320422	246.919	0.180145	0.227117	0.828653	19.981	692.237	2844.68	1837.91	2616.77	0.186827	0.29447	0.285164	0.44214	0.113408	3.28418
147	0	4.03029	0.193916	0	0.900755	25.9723	0	0.269809	0	0.287238	0.0677897	1.46762	0.0555326	0.169802	151.484	617.394	211.931	0	0	1.00782	0	0.533956	0.151244	0.115473	4.26425	0	458.403	150.326	0	0.326585	204.38	275.477	40.5446	0.163052	246.437	0.831293	0.114578	4.26482	2.28502	18.7375	2628.98	1837.91	2616.77	0	0	2.98706	0	35.3514	0.784313
148	0.23038	0.103689	14.3449	0	0.255629	0.239472	0	1.0059	0.0760876	0.113613	0.0420826	0.499878	1.30866	2.62165	147.856	617.394	211.931	0.0626654	0	0.269704	0.128217	0.0325456	260.293	0.265375	47.716	1.35056	17.9426	168.95	0	0.509407	139.219	0.351793	1750.92	0.386043	247.814	0.202131	0.17849	0.772928	218.249	368.583	1767.83	1837.91	2616.77	0.168649	0	0.32826	0.227444	0.124552	781.816
149	0.0843866	0.0397739	15.7967	0	0	9.12694	0	0	0	1.35565	0	7.23097	0	2.40886	148.674	617.394	211.931	0.677737	0	5.23934	0	2.29325	103.365	0	0.114049	0.245821	481.227	142.593	0	0	197.214	209.167	0.421308	0	246.411	0.669883	0	3.49965	0.0624548	516.805	2117.24	1837.91	2616.77	0.0322218	0	2.49001	0	35.3939	150.542
150	0.221981	0.12951	14.46	0	0.265626	0.283511	0	1.16179	0.0605618	0.0744821	0.0395324	0.277155	1.3207	2.5403	147.696	617.394	211.931	0.0212043	0	0.083074	0.160766	0.0288698	0.154741	0.183037	0.477419	0.813235	2.94254	6.8556	0	0	5.10069	0.436435	106.742	0.288635	246.912	80.5811	0.13961	268.85	23.2942	677.56	2786.87	1837.91	2616.77	0	0.224103	0.556422	485.513	0.112543	5.09855
151	0.837691	0.0677634	14.332	0	41.7843	8.42957	0.14991	0.542917	0.112527	6.15111	0.0696451	20.5255	1.26221	2.64574	148.271	617.394	211.931	0.0644161	0.234951	0.0517545	36.9755	0.0421659	338.939	0.231213	1.2305	1.22922	0.286914	66.1355	0	645.58	148.681	0.425397	9.6326	0.33736	246.942	0.342773	0.239885	1.20066	19.615	693.999	2850.6	1837.91	2616.77	0.193763	0.35876	0.134852	1.6383	0.116087	1.57315
152	0.161355	0.113029	15.9573	0	0.214003	0.450283	0	0.938869	0.0616421	0.121468	0.0380203	0.521597	1.3093	2.52559	147.887	617.394	211.931	0.0561548	0	0.244266	0.207073	0.0260356	284.525	0.198251	0.606	0.652922	8.646	117.427	0	0.446308	117.982	0.324513	1630.51	0.330921	247.71	0.158932	0.123658	0.604078	200.046	404.436	1839.6	1837.91	2616.77	0.113592	0	0.256766	0.109064	0.10723	0.154671
153	0.143044	0.0830584	0.389112	0	0.128507	0	0	0.787688	0	0.0413793	0	0.152086	1.30545	2.47463	148.007	617.394	211.931	0	0	0.0507067	0	0.0202585	0.0836851	0.096407	0.574643	126.78	357.396	253.096	0	0	119.678	0.629519	669.595	0.194994	247.203	0.195092	0.0640048	0.801665	89.7197	463.842	1884.89	1837.91	2616.77	0	0	0.360316	0.257481	0.129285	2687.07
154	0.0247309	0	10.819	0	0	0	0	0.585659	0	0.0130665	0	0.0617873	1.3197	2.35772	148.23	617.394	211.931	0.0086974	0	0.0360178	0	0	0	0	0	425.345	370.805	344.608	0	0	0	0	45.1993	0	246.359	0.0422811	0	0.104785	21.4774	544.329	2257.38	1837.91	2616.77	0.0121416	0	0.0444535	0	0	2532.37
155	0.0741506	0.055075	0.0783951	0	0	26.1929	0	0.769265	0	0.0841814	0	0.407764	1.31795	2.42604	148.057	617.394	211.931	0.0388208	0	0.249902	0	0	285.191	0	0.0787841	0.315484	181.182	1.55071	0	0	98.2433	22.0554	240.521	0	246.906	0.191781	0	0.923393	38.9178	597.785	2429.1	1837.91	2616.77	0.0473169	0	0.586184	0	0.0833118	0.328603
156	0.552419	0	46.6194	0	0	0	0	0.232697	0	0.101537	0.0336052	0.466075	1.2418	2.48647	148.629	617.394	211.931	0.060836	0	0.216292	0.122082	0.0201305	199.198	0	0.142957	1.28766	0	598.632	0	0	0	0.24367	2.66901	0.171291	246.529	206.657	0.159969	826.207	18.8518	396.99	1676.03	1837.91	2616.77	0.078188	530.501	244.227	5.33823	324.818	119.009
157	0.253983	0.0472954	13.6605	0	44.6587	8.14551	0.0510376	0.344568	0.0587463	0.0613383	0.0412745	0.166212	1.26049	2.5158	148.412	617.394	211.931	0.0357076	0.127099	0	0.19143	0.0265763	0.0694083	0.0869107	0.238618	114.222	0.418695	60.856	0	653.119	149.424	0.154456	13.7417	0.169412	246.646	0.136205	0.179028	0.334116	20.0406	692.852	2846.83	1837.91	2616.77	0.106949	0.126746	0	0.348506	0.0736043	2506.11
158	0.347809	0.27535	0.401931	0	0.36774	25.7627	0	1.22561	0.0864405	0.0629803	0.0505999	0.240464	1.28599	2.59777	147.679	617.394	211.931	0.0597351	0	0.102846	0	0.0323269	0.487405	0.180761	0.895727	1.40698	204.884	62.7112	0	0.692339	161.212	2.90525	1684.89	0.4557	248.387	0.232514	0.191173	0.941376	197.345	262.842	1561.44	1837.91	2616.77	0.138981	0	0.465295	0.10569	0.718024	507.74
159	0.121441	97.8804	4.03525	0	0.150618	1.38669	0	32.5837	0.0546626	0.0360789	0	0.15277	4.37177	2.47019	0.647753	617.394	211.931	0.0313317	0	0.0645355	0	0.0285415	172.393	0.096477	0.310977	0.25884	1263.5	8.62439	0	0.341069	1.35739	0	248.024	0.158891	246.593	36.8763	0	196.589	41.2147	35.2658	10.8138	1837.91	2616.77	0.0935043	0	143.611	0	202.868	387.922
160	0	0.83016	0.578128	0	0.403182	25.8596	0	0.373577	0.048596	1.05846	0.0495154	5.49117	0.105746	0.233438	151.329	617.394	211.931	0.0156261	0	3.83472	0.342339	1.71588	109.077	0.128959	5.66818	0	448.247	150.214	0	0.192335	202.905	323.823	85.8856	0.193783	246.481	0.931255	0.137365	4.78469	6.36093	45.1674	2567.6	1837.91	2616.77	0	0	3.34197	0.11069	35.3009	78.565
161	0.479246	0.0806448	12.5488	0	43.4011	9.0323	0.123167	0.740729	0.105399	0.0690859	0.0576832	0.255727	1.2748	2.62672	148.116	617.394	211.931	0.0520158	0.143226	0.0575585	0.268803	0.0372196	0.274036	0.283337	13.9555	1.29686	0.72945	58.3814	0	647.786	151.647	0.33757	20.9985	0.31105	246.885	0.1525	0.22159	0.58218	20.1165	691.815	2842.78	1837.91	2616.77	0.156539	0.159515	0.158839	0.486829	0.111702	2.24983
162	0.210989	0.11803	17.6892	0	0.194081	0.343776	0	1.14769	0.0576247	0.110507	0.0352502	0.492496	1.31871	2.51544	147.721	617.394	211.931	0.0460124	0	0.258834	0.143623	0.0266753	0.192966	0.171084	0.486997	0.650865	4.9545	8.45589	0	0	6.3303	0.293953	114.332	0.264456	246.844	60.7717	0.130358	202.852	23.5558	675.679	2779.27	1837.91	2616.77	0.0910576	0.221856	0.59624	365.729	0.11026	133.484
163	0.195636	0	13.8271	0	0	0	0	0.173506	0.0524248	0.0945815	0.0320781	0.428324	1.23726	2.5096	148.663	617.394	211.931	0.058294	0	0.230741	0.110523	0.0252508	314.74	0.104724	0.579217	261.65	0	53.0525	0	0	0	0.889437	3.19384	0.253657	246.862	0.220819	0.128956	0.930741	19.2153	695.255	2856.54	1837.91	2616.77	0.0975852	0	0.422278	0.285391	0.147171	2784.22
164	0.236908	0.09875	0.129535	0	0.155613	26.1146	0	0.963007	0.0540423	0.561941	0.0336923	2.81102	1.31521	2.53469	147.862	617.394	211.931	0.242473	0.121009	1.80884	0.395432	0.0225423	314.073	0.125717	0.524096	1.2619	85.0974	1.70655	0	0	117.231	0.387034	566.784	0.253877	247.189	0.219396	0.134049	0.900983	80.3414	587.188	2378.94	1837.91	2616.77	0.113109	0	0.384605	0.294283	0.103805	546.314
165	0.20821	0.127158	13.6097	0	0.245461	0.238783	0	1.11435	0.0675886	0.0888614	0.0427447	0.373552	1.31073	2.55425	147.76	617.394	211.931	0.050345	0	0.182062	0.125197	0.0299711	0.527616	0.243443	1.92332	2.69352	10.489	78.0211	0	0.428502	117.072	0.546944	1340.9	0.338988	247.699	0.232646	0.156649	0.90538	172.216	485.662	1994.07	1837.91	2616.77	0.118174	0	0.361463	0.325785	0.11648	2627.52
166	0.0299345	0	16.3233	0	0	0	0	0	0	0.0147542	0	0.0701111	1.26629	2.37584	148.693	617.394	211.931	0.0101899	0	0.0417442	0	0	0	0	0	624.488	0	55.304	0	0	0	0	2.20906	0	247.001	0.0508721	0	0.182338	19.3852	694.94	2857.02	1837.91	2616.77	0.0147522	0	0.0540673	0	0.0177064	2547.31
167	0.0661442	0.162786	0.165494	0	0	0	0	0	0	1.30904	0.0467422	6.97636	0.031602	2.41881	148.685	617.394	211.931	0.455162	0	5.0631	0	2.2174	0.0239849	0	0.24738	142.891	476.382	293.361	0	0	115.8	0.425526	0.729214	0	246.428	0.112174	0	0.495579	0.132654	518.747	2124.63	1837.91	2616.77	0.0314817	0	0.255452	0	35.389	2944.34
168	0.23846	0.103202	13.1486	0	44.047	8.37493	0.0639997	0.838003	0.0918445	0.0946722	0.050971	0.294959	1.28133	2.59976	148.03	617.394	211.931	0.0467034	0.13136	0.0723592	0.287094	0.035695	297.451	0.256495	0.765136	0.957951	79.4778	137.208	0	57.1787	184.616	0.241387	1651.15	0.37792	247.648	0.174885	0.176893	0.472887	201.568	386.492	1727.41	1837.91	2616.77	0.140145	0	0.157424	0.320308	0.113147	901.098
169	0.0562029	73.355	0.517428	0	0	4.50581	0	90.2737	0.0625043	0.0448448	0	0.177188	9.38107	2.14138	2.08902	617.394	211.931	0.0384904	0	0.10404	0	0.0451693	212.861	0.102025	0.346269	0.154531	946.637	8.44394	0	5.15795	9.98622	0	982.389	0.186507	248.915	35.7561	0	190.571	153.205	26.8375	0.535525	1837.91	2616.77	0.115414	0	139.248	0	227.522	462.893
170	0.0813189	39.0942	0.237042	0	0.225109	18.9321	0	47.9134	0.0728747	0.0507978	0.0475645	0.178834	5.71396	11.2852	64.376	617.394	211.931	0.0549882	0	0.100268	0	0.0464624	222.146	0.14343	0.598391	0.209126	762.13	13.0438	0	110.338	21.1674	0	1191.86	0.237794	248.913	32.852	0.202216	174.995	180.885	38.0547	79.8624	1837.91	2616.77	0.165041	0	127.854	0	244.443	957.584
171	16.2257	13.155	15.3464	9.99273	16.2769	10.2548	6.25376	38.2052	14.811	11.4713	10.4304	39.7653	41.1556	81.0237	74.1823	617.394	211.931	10.5315	16.5043	15.3588	13.661	4.57864	0	26.4493	69.6412	49.0069	908.208	74.5707	33.228	62.3992	33.8198	21.2321	224.729	48.9922	315.798	38.4311	101.665	139.146	154.254	381.866	1094.64	1837.91	2616.77	30.964	51.8832	57.0811	40.2004	18.9959	0
172	0.465231	0.0370877	13.9875	0	0	0	0	0.267312	0.0731648	0.143562	0.0418588	0.641425	1.23221	2.56862	148.608	617.394	211.931	0.0834488	0	0.330852	0.195003	0.0355694	0.208332	0.239763	1.17915	0.879527	0.0692395	53.3133	0	0	0	0.327927	6.70735	0.31894	246.928	0.254761	0.163448	1.02599	19.5564	694.376	2852.64	1837.91	2616.77	0.132365	0.117659	0.45579	0.321682	0.135604	1.98711
173	0.249219	0.11433	2.14302	0	12.2717	21.9942	0.0663448	1.00133	0.10017	0.0819354	0.0551461	0.249515	1.29833	2.61785	147.868	617.394	211.931	0.054501	0	0.0728754	0.217408	0.0395707	140.011	0.311717	1.48005	0.79979	65.3881	104.623	0	204.71	196.012	0.246276	796.827	0.362253	247.323	0.255835	0.195536	0.776358	103.295	513.398	2292.66	1837.91	2616.77	0.163383	0.16222	0.226675	0.534279	0.110679	174.692
174	0.081985	0	7.12416	0	0	0.160951	0	276.799	0.10476	0.0818766	0	0.322078	15.6633	0.316402	0	617.394	211.931	0.0488801	0	0.11755	0.139045	0	212.258	0.0992687	0.245511	0.227041	0	36.1755	0	0	0.161868	0	3648.97	698.658	328.65	48.9435	196.436	260.775	504.944	81.0189	9.67626	1837.91	2616.77	0.147476	0.18965	190.345	0.122863	0.0768683	8.21035
175	0.0886864	0	0	0	0	0	0	0.565038	0	0.0818739	0	0.395327	1.29971	2.41629	148.259	617.394	211.931	0.0372712	0	0.245882	0	0	301.978	0	0.151152	0.173522	0.617887	0.330144	0	0	0.109552	0.299386	35.4471	0	246.422	0.192277	0	0.760286	20.848	610.356	2896.3	1837.91	2616.77	0.0389487	0	0.267104	0.416671	0.0740337	0.138384
176	0.0405433	0	0.23268	0	0	10.248	0	247.868	0.0545869	0.0362014	0	0.123966	14.9589	0.987952	9.0719	617.394	211.931	0.029186	0	0.0548967	0	0	218.547	0	0.23497	0.114506	0.0988407	40.8774	0	0.125067	36.2019	0	3468.98	0.175571	257.646	0.114035	0.558539	0.406545	438.715	194.773	691.201	1837.91	2616.77	0.0873093	0	0.214237	0	0.209613	70.2946
177	0.209807	0.0766962	0.194301	0	0.896229	25.949	0	0.793677	0.0836053	0.10554	0.0491332	0.502337	1.28892	2.63975	148.053	617.394	211.931	0.0626073	0	0.260047	0.175361	0.0345434	156.799	0.278002	1.38406	1.86981	5.60651	140.356	0	30.4294	205.451	0.307958	1325.45	0.38608	247.936	0.138015	0.192371	0.648869	162.817	485.755	2020	1837.91	2616.77	0.184423	0	0.241421	0.279759	0.111432	1724.64
178	0.594563	0.311303	22.5859	0	0.333683	3.02973	0	1.25088	0.084828	0.0571543	0.045906	0.228301	1.29693	2.59171	147.604	617.394	211.931	0.060644	0	0.090351	0	0.0244249	0.206531	0.160076	0.700055	6.63483	381.763	47.8098	0	0.447066	165.511	2.37497	1033.99	0.37386	247.929	0.296655	0.184487	1.24567	116.837	374.58	1641.28	1837.91	2616.77	0.148137	0.125711	0.531275	0.459017	0.279033	2593.85
179	0.166235	0.113362	16.2481	0	0.217117	0.460671	0	0.961856	0.0618204	0.122794	0.0377656	0.529673	1.31187	2.52346	147.873	617.394	211.931	0.059448	0	0.251286	0.207775	0.0258396	284.54	0.194848	0.597515	0.6774	8.4186	117.296	0	0.448837	117.917	0.327598	1630.63	0.332667	247.725	0.160762	0.127033	0.613352	200.057	404.616	1839.73	1837.91	2616.77	0.116745	0	0.263523	0.10979	0.110616	0.151116
180	0.293678	0	14.3484	0	0	0	0	0.167426	0.0681468	0.129162	0.041836	0.583603	1.23373	2.54788	148.649	617.394	211.931	0.0828223	0	0.314487	0.146439	0.0335982	0.187465	0.170052	7.95338	0.884537	0	52.7543	0	0	0	0.995429	3.67655	0.359961	246.988	0.318603	0.135063	1.31423	19.3378	695.032	2855.31	1837.91	2616.77	0.131378	0.123322	0.560293	0.491653	0.153981	544.925
181	0.247979	0.0673349	13.8389	0	42.5296	8.54173	0.112528	0.499056	0.107646	0.06883	0.0634565	0.247173	1.25034	2.64772	148.356	617.394	211.931	0.0628278	0.159208	0.0456262	0.287787	0.0427944	0.603457	0.226866	1.01637	1.6059	0.319653	63.5203	0	647.303	149.892	0.42593	8.87728	0.330774	246.911	0.188709	0.242379	0.686329	19.4354	694.305	2852.12	1837.91	2616.77	0.189566	0.461328	0.130559	0.693867	0.118751	3772.67
182	13.5384	13.1643	15.0254	10.1342	18.1873	10.5553	6.77541	39.5926	14.7801	11.6286	10.1922	39.0679	46.2807	74.7775	74.3953	617.394	211.931	11.8341	16.7865	16.0977	14.2715	4.44093	125.097	29.8166	68.444	39.7849	882.544	67.4083	33.426	70.7595	35.2045	21.5215	238.311	48.4523	324.378	37.0308	99.7439	129.982	171.074	339.093	1150.27	1837.91	2616.77	35.0767	50.5004	56.8922	36.7818	19.3065	122.847
183	0.196539	0	14.6448	0	0	0	0	0.202387	0.058294	0.125107	0.0318741	0.585807	1.23443	2.54393	148.675	617.394	211.931	0.0825414	0	0.34565	0.109892	0.0246301	0.104573	0.139914	8.7139	0.712179	0	49.9758	0	0	0	25.1077	3.14955	0.299227	246.95	0.35099	0.131883	1.64583	19.1969	694.954	2856.9	1837.91	2616.77	0.11047	0	1.01194	0.127305	0.134756	1.09405
184	0.204544	0.118962	16.6717	0	0.245475	7.91954	0	1.08673	0.0662987	0.117142	0.0394538	0.517841	1.31726	2.55014	147.766	617.394	211.931	0.0541374	0	0.270653	0.147401	0.0302051	0.229684	0.211331	0.951796	0.567116	144.185	10.7959	0	0.438733	187.194	0.253169	844.983	0.297206	247.191	0.21091	0.14544	0.812423	114.888	504.597	2123.53	1837.91	2616.77	0.127977	0	0.329858	0.274561	0.101466	2.63258
185	0.321277	0.091113	13.228	0	43.7615	8.5276	0.0910933	0.71404	0.087984	0.0804454	0.0506317	0.23224	1.27651	2.58883	148.137	617.394	211.931	0.0460617	0.121021	0.051465	0.243237	0.034443	568.353	0.195458	1.55236	0.880802	2.10763	59.4189	0	650.292	148.528	0.251334	38.8003	0.267048	246.819	0.286218	0.193956	0.841806	20.6827	688.72	2830.26	1837.91	2616.77	0.138762	0.183985	0.149397	0.935117	0.1027	0.75594
186	0.15201	0.082734	0.1308	0	0	26.121	0	0.86186	0	0.0615541	0	0.273898	1.31344	2.44392	147.933	617.394	211.931	0.0345893	0	0.142215	0	0.0164041	229.558	0	0.209595	0.257352	1.18412	0.368704	0	0	0.45608	0.0755317	47.3122	0	246.459	11.688	0	39.1076	21.3033	446.933	3016.37	1837.91	2616.77	0.0582699	0.18883	0.320633	69.6396	0.0922509	0.398173
187	0.204476	0.0985307	12.5721	0	44.7777	8.60652	0.0634466	0.837461	0.0890186	0.0646633	0.0498249	0.184278	1.29054	2.5832	148.013	617.394	211.931	0.0478143	0	0.0547625	0.174342	0.0333629	0.500774	0.239458	464.217	0.899784	128.724	158.235	0	78.4678	175.221	0.244005	1234.71	0.361253	247.41	0.191267	0.182429	0.540492	147.051	442.125	1909.55	1837.91	2616.77	0.143671	0.121222	0.166489	0.39324	0.107896	369.983
188	0.900962	0.101815	12.9553	0	43.0987	8.83046	0.23742	0.846356	0.107206	5.01525	0.0561923	16.6948	1.27863	2.60932	148.064	617.394	211.931	0.0527407	0.240137	0.0723366	29.9152	0.0375288	391.494	0.266072	10.1961	0.838127	8.96367	61.366	0	642.157	145.273	0.329691	135.761	0.34638	246.956	0.224333	0.196187	0.62244	24.1022	641.89	2785.85	1837.91	2616.77	0.157194	0.15014	0.160713	0.551848	0.113045	2.85974
189	0.204331	0.0819081	0.398825	0	0	0	0	0.807044	0	0.0588023	0	0.257343	1.30018	2.47516	147.991	617.394	211.931	0.0356287	0	0.133113	0	0.021582	0.0892513	0.0923302	0.571451	21.3042	361.995	251.309	0	0	121.019	0.964387	655.478	0.190693	247.23	0.18663	0.0639231	0.777606	88.2751	464.284	1887.49	1837.91	2616.77	0.0723068	0	0.339997	0.150926	0.126285	2786
190	0.167873	0.108864	0.15997	0	0.167334	26.094	0	0.826901	0.0531458	0.118639	0.0340333	0.521969	1.29735	2.53982	147.986	617.394	211.931	0.0667168	0	0.268863	0.127137	0.0214141	245.444	0.128977	0.949138	0.464446	269.982	4.17965	0	0.162324	193.883	0.235222	317.886	0.239057	247.104	0.191076	0.128396	0.73444	47.5056	553.228	2255.13	1837.91	2616.77	0.108672	0.120435	0.294447	0.197896	0.0896221	1.34952
191	0.216875	0.10684	0.220399	0	0.155543	26.0518	0	0.877139	0.0518173	0.118788	0.0354882	0.52758	1.3063	2.51412	147.918	617.394	211.931	0.066951	0	0.277584	0.134341	0.0220528	211.5	0.125775	1.04415	0.500267	120.557	2.83211	0	0.139289	125.649	0.917943	496.57	0.238062	247.05	0.209878	0.116071	0.825831	74.1065	558.479	2377.45	1837.91	2616.77	0.0960401	0.115736	0.348076	0.208404	0.0941442	0.93791
192	0.109835	0.0783726	0	0	0	26.1606	0	1.14866	0	0.0243487	0	0.0980271	1.33849	2.44854	147.768	617.394	211.931	0.0196707	0	0.049101	0	0	0.317738	0	0.0860569	0.95179	148.313	23.4555	0	0	24.0552	0.0391367	3046.88	0.10468	248.011	0.0828974	0	0.343531	384.868	106.09	772.96	1837.91	2616.77	0.0583721	0	0.175326	0	0.111029	584.3
193	0.212705	0.102901	0.197929	0	0.14888	26.0708	0	0.863014	0.0504421	0.117197	0.0343928	0.522188	1.30657	2.51101	147.933	617.394	211.931	0.0664991	0	0.27723	0.128835	0.021545	211.584	0.122446	1.01266	0.489974	120.346	2.71283	0	0.131895	125.584	0.93347	496.616	0.233174	247.048	0.191464	0.110065	0.747325	74.1363	558.392	2377.89	1837.91	2616.77	0.0971784	0	0.313839	0.182067	0.0852775	0.907869
194	0.472479	0.0882423	0.0899665	0	0.272301	25.9784	0	2.382	0.0677312	0.0789325	0.0362179	0.353352	1.37361	2.58223	147.075	617.394	211.931	0.049591	0	0.127169	0.155761	0.0263554	23.8496	0.112832	0.152948	1.25484	3.29209	19.2461	0	28.6794	28.4171	0.119671	3363.76	0.321097	248.642	0.267984	0.122802	1.20513	413.18	94.6942	815.401	1837.91	2616.77	0.144862	0	0.610181	0.240172	7.9083	956.463
195	0.377094	0.0915269	0.25046	0	1.59047	25.7515	0.0403635	0.895401	0.0879966	0.125171	0.0544082	0.590897	1.28756	2.6169	147.979	617.394	211.931	0.060823	0.139371	0.300828	0.216449	0.0362495	0.318719	0.320759	1.40766	1.75541	5.15759	127.776	0	80.6563	220.938	0.376477	654.062	0.388512	247.592	0.150554	0.198044	0.693015	78.3328	583.612	2446.34	1837.91	2616.77	0.156462	0	0.253711	0.328588	0.105349	4.81504
196	0.348539	0.0837009	0.076888	0	0.215734	26.0944	0	1.51448	0.0560156	0.122216	0.0329204	0.572789	1.34076	2.54567	147.559	617.394	211.931	0.0486411	0	0.177737	0.328367	0.0229705	242.479	0	0.11421	211.421	23.69	16.684	0	17.2355	23.4961	0.0788025	3381.95	0.289142	248.53	0.464971	0.109334	2.24183	408.562	103.249	765.732	1837.91	2616.77	0.123445	0	1.17864	0.512065	9.50172	2376.32
197	42.1781	15.1717	17.6326	19.8611	26.8349	16.3467	12.6229	58.3097	30.5614	36.9591	17.887	140.108	89.1181	174.984	52.5897	617.394	211.931	23.8219	59.7027	42.5898	57.6418	8.5169	450.351	69.0864	153.14	107.597	574.93	106.089	71.8657	112.125	48.5821	38.5465	443.619	100.046	406.057	106.483	156.592	418.149	347.116	677.41	1042.52	1837.91	2616.77	70.5707	137.451	178.299	125.256	69.2334	608.5
198	0	0	11.7088	0	0	0	0	0.604331	0	0	0	0	1.32418	2.34268	148.222	617.394	211.931	0.00258763	0	0	0	0	0	0	0	425.755	369.964	346.363	0	0	0	0	45.3625	0	246.342	0.0106885	0	0.0498874	21.4939	544.293	2259.26	1837.91	2616.77	0.00369006	0	0	0	0	2532.66
199	0.180393	0.122777	15.431	0	0.231085	0.620908	0	1.05715	0.0628883	0.124079	0.0387678	0.539481	1.31283	2.55311	147.792	617.394	211.931	0.0652538	0	0.262879	0.199001	0.0259241	226.681	0.204034	0.672129	0.703227	93.5023	29.362	0	0.262074	83.7735	0.26978	348.683	0.280653	247.001	0.325049	0.147088	1.26593	49.1408	588.711	2523	1837.91	2616.77	0.123504	0.139728	0.431119	0.72675	0.0985994	900.729
200	0.294066	0.079455	15.816	0	0.170499	0.167874	0.0401108	0.654283	0.0740932	5.91966	0.0470905	21.2278	1.27538	2.57785	148.181	617.394	211.931	0.3368	0.762323	2.88271	30.0703	0.0315672	267.617	0	1.14369	0.834376	1.80906	75.4765	0	0.486719	8.14278	0.60925	227.875	0.277233	247.023	0.19927	0.169692	0.734779	30.7558	471.43	2865.41	1837.91	2616.77	0.124366	0	0.29093	0.22272	0.0936535	2512.13
201	0.972708	0.10819	2.00226	0	2.1949	23.8764	0.149287	1.18189	0.1929	0.863806	0.0921682	3.40023	1.25731	2.95132	147.922	617.394	211.931	0.182639	1.23639	1.03322	1.58678	0.0735614	0.90869	0.0973204	642.954	1.57146	0.449949	156.2	0	4.82465	197.647	0.71553	1319.4	0.647484	248.162	0.938141	0.255473	3.52885	152.741	311.849	2175.97	1837.91	2616.77	0.394759	1.40703	1.19592	1.31517	0.218377	344.941
202	0.185894	0	0	0	0	26.1788	0	1.54656	0	0.0235981	0	0.114584	1.38085	2.35637	147.539	617.394	211.931	0.0101135	0	0.0604577	0	0	232.289	0	0	0.369876	1313.46	7.1098	0	0	7.41026	0	176.23	0	246.376	0.0367094	0	0.129923	27.1091	182.399	744.703	1837.91	2616.77	0.015772	0	0.0682759	0	0.0464451	1893.9
203	0	0	0	0	0	0	0	0	0	1.2987	0	6.92378	0	0	151.767	617.394	211.931	0	0	5.05709	0	2.20977	0	0	0	0	484.73	367.496	0	0	3.5618	313.586	0	0	246.298	27.1642	0	144.924	0	0	1983.45	1837.91	2616.77	0	0	105.935	0	178.141	1937.77
204	0.101461	110.365	4.00117	0	0	1.20803	0	4.17426	0	0.0303672	0	0.117905	1.71195	2.71799	0.538593	617.394	211.931	0.0303387	0	0.0487974	0	0.0215722	0.139408	0	0.215717	0.256663	1332.09	6.38316	0	0	1.09622	0	65.7818	0	246.518	38.6101	0	205.868	25.7265	37.3362	7.64812	1837.91	2616.77	0.0918903	0	150.344	0	204.798	1831.06
205	0.212308	0.119629	0.321932	0	0.23827	25.9635	0	0.907864	0.0665057	0.0851718	0.0408133	0.34934	1.29407	2.54142	147.906	617.394	211.931	0.0366461	0	0.163089	0.112197	0.0351252	0.194366	0.188939	0.694539	0.781689	176.816	87.6538	0	0.516646	192.235	0.232703	1167.31	0.298498	247.342	0.183485	0.141636	0.674172	143.145	436.622	1870.04	1837.91	2616.77	0.104579	0	0.277594	0.124464	0.117466	3.06942
206	0.0994857	0.0381943	0.144109	0	0	0	0	0.582703	0	0.0870456	0	0.416986	1.29323	2.42385	148.218	617.394	211.931	0.0397554	0	0.255228	0	0	257.406	0	0.154418	0.239	145.948	131.109	0	0	1.30021	0.184456	60.1831	0	246.418	2.23985	0	7.62169	21.7731	383.093	2776.4	1837.91	2616.77	0.0470697	0.126109	0.340932	12.6332	0.0758477	0.271979
207	0.238585	0.0953699	16.2059	0	0	7.90955	0	0.728509	0	0.109279	0.0316433	0.496467	1.29523	2.48989	148.034	617.394	211.931	0.0476316	0	0.272919	0.109143	0.0226384	154.379	0	0.312352	0.725899	108.006	3.27694	0	0	71.6523	108.687	85.1009	0.182152	246.619	0.501354	0.113045	2.43373	23.3872	641.598	2651.58	1837.91	2616.77	0.0740228	0	1.55646	0.137015	0.0898872	402.854
208	0.327995	0.0704596	0.5137	0	8.85249	23.9383	0.053436	0.587459	0.0885006	0.123414	0.0575093	0.557138	1.26319	2.61283	148.251	617.394	211.931	0.0549849	0.169362	0.243624	0.268119	0.037823	715.511	0.213364	1.33425	1.02459	0.647553	104.128	0	217.874	226.944	0.325102	13.8953	0.286539	246.844	0.305163	0.214319	1.33195	19.8071	693.035	2847.52	1837.91	2616.77	0.161548	0.375308	0.468236	0.810383	0.11046	0.95298
209	0.160888	0.0966267	15.6598	0	0.259424	0.426685	0	1.04944	0.0691063	0.0702834	0.0367848	0.290433	1.31019	2.59322	147.851	617.394	211.931	0.0508904	0	0.143068	0	0.0281036	196.564	0.263411	1.50988	0.744276	25.108	156.614	0	0.483025	173.567	0.232969	1993.62	0.34848	247.808	0.171503	0.156029	0.658801	250.656	325.181	1612.09	1837.91	2616.77	0.145686	0	0.291185	0	0.111575	95.7974
210	54.6692	17.2694	18.9382	19.7371	27.3129	16.1303	12.8669	58.0588	30.8109	40.1348	18.4106	155.441	108.634	0	55.5865	617.394	211.931	28.8878	63.038	47.5083	61.2234	10.1121	588.431	63.2663	147.841	140.425	741.546	95.1217	70.2307	111.386	46.9405	39.4757	527.126	101.064	395.601	114.659	175.628	455.945	431.168	0	968.261	1837.91	2616.77	85.7284	147.934	195.16	121.127	93.91	765.912
211	0.566866	0.123893	0	0	0.134246	25.7718	0	4.40147	0	60.9061	0	203.726	1.48576	2.42559	145.826	617.394	211.931	0.0872097	0.149385	0.356238	367.36	0.013298	890.26	0	0.0528143	0.431122	276.109	9.95385	0	17.2994	12.4566	0	2877.17	0.113521	247.819	0.133564	0	0.833265	304.948	33.653	790.214	1837.91	2616.77	0.0778351	0	0.223962	0	1.61511	1528.77
212	0.0599602	0.0556557	0.172595	0	0.126579	17.576	0	189.37	0.0737326	0.0428942	0.0525749	0.131295	11.2571	6.30658	38.2516	617.394	211.931	0.0482964	0	0.0632942	0	0	173	0.128375	0.468954	0.186056	0.143756	46.684	0	0.202467	39.2578	0	3382.52	0.270641	256.509	0.142891	0.370133	0.465042	448.883	156.805	744.966	1837.91	2616.77	0.144978	0	0.237518	0	0.177735	2060.66
213	0.620368	0.0784003	13.2241	0	43.1	8.71103	0.184541	0.647981	0.082715	0.0716691	0.0521144	0.198924	1.27884	2.57333	148.16	617.394	211.931	0.0443563	0.116892	0.0424157	0.213663	0.0327881	0.291998	0.152928	0.621322	1.34256	1.35113	58.353	0	654.312	150.176	0.504342	16.5042	0.243354	246.728	0.209559	0.192111	0.573426	19.9258	692.492	2844.79	1837.91	2616.77	0.133218	0.256314	0.123521	0.527172	0.100066	1.68107
214	1.26039	0.0911073	19.5507	0	0.146747	0.209391	0	1.05458	0	0.0878965	0	0.408812	1.25488	0.130459	150.805	617.394	211.931	0.0421807	0	0.239982	0	0.0192128	0.203777	0.119858	2.87677	87.1383	117.824	173.282	0	0	158.807	0.64022	1691.64	0.177712	246.641	0.16096	0	0.656124	200.593	0.538292	2007.24	1837.91	2616.77	0.0803871	0	0.294599	0.212415	0.10629	555.08
215	0.0974412	0.0374625	5.55017	0	0	0	0	0.582652	0	0.0345202	0	0.133597	1.29359	2.42739	148.214	617.394	211.931	0	0	0.050074	0	0	261.515	0	0.157564	0.229722	355.55	339.228	0	0	8.39522	0.15386	53.7777	0	246.405	0.243571	0	0.955573	21.721	312.446	2458.51	1837.91	2616.77	0	0	0.329078	0.635758	0.0717994	0.269232
216	0.373084	0.0545655	12.7267	0	43.157	9.06031	0.0841046	0.272868	0.106921	0.0942175	0.0755684	0.331184	1.22572	2.66383	148.571	617.394	211.931	0.0585652	0.188814	0.041687	0.437615	0.0439218	273.949	0.207693	0.734591	0.97045	0.152056	57.2975	0	655.06	152.272	0.275319	3.43945	0.345755	247.091	1.38522	0.294069	4.66875	19.0989	454.942	3048.14	1837.91	2616.77	0.176813	0.490188	0.119431	7.96387	0.13586	1.2375
217	0.180601	0.0699937	0.163217	0	0	26.1023	0	0.81193	0	0.442015	0	2.29346	1.31525	2.47617	147.986	617.394	211.931	0.209272	0	1.58892	0.109991	0.0160405	0.142373	0	0.144936	0.325305	5.0152	0.556777	0	0	3.20294	0.125398	58.4685	0.10356	246.511	41.2603	0.10108	137.772	21.6884	583.955	2892.14	1837.91	2616.77	0.0760925	0.166987	0.488463	248.105	0.0852591	1.86284
218	0.408557	0	14.4424	0	0	0	0	0.168429	0.0623139	0.149303	0.037999	0.654595	1.23413	2.53166	148.653	617.394	211.931	0.0794003	0	0.320075	0.215173	0.0308809	225.752	0.130903	1.08915	0.878926	0	53.7458	0	0	0	1.24223	3.44496	0.276555	246.902	0.248118	0.138024	0.991201	19.1692	695.282	2856.78	1837.91	2616.77	0.114823	0.132735	0.424269	0.296805	0.135717	1.00253
219	0.446026	0.126411	0.644776	0	0.218003	25.5527	0	1.20186	0.0595803	0.110315	0.0353326	0.501768	1.32105	2.54168	147.71	617.394	211.931	0.0725137	0	0.284043	0.102374	0.0248884	0.107085	0.151531	509.43	0.869249	13.6983	20.0587	0	0.125456	118.823	0.656136	1097.48	0.306337	247.351	0.169923	0.131963	0.667887	146.669	489.722	2170.11	1837.91	2616.77	0.122731	0	0.302968	0	0.10407	2.33131
220	0.213692	0.509842	0.360662	0	0.282823	25.9781	0	0.363423	0.0704129	1.08548	0.0901452	5.73475	0.194261	2.70596	148.48	617.394	211.931	0.53039	0	4.09352	0.11422	1.81712	161.15	0.181907	0.853236	4.97761	458.429	148.699	0	0.485228	203.959	107.283	39.4471	0.246839	246.627	0.518825	0.16789	2.531	2.65279	520.051	2130.45	1837.91	2616.77	0.130264	0	1.65056	0.107923	35.014	1330.31
221	0.71657	0.107454	0.120203	0	0.436306	26.0292	0	1.71582	0.0811918	0.305007	0.0386851	1.47944	1.34055	2.62098	147.442	617.394	211.931	0.143851	0	0.935394	0.215547	0.0310719	303.277	0.154048	0.232302	1.07482	0.784282	27.2659	0	23.7363	89.4076	0.218276	3078.33	0.406445	248.673	0.200816	0.139586	0.739908	376.789	94.4851	1027.88	1837.91	2616.77	0.168304	0	0.324674	0	4.41744	403.467
222	22.7017	0.773118	0.778856	16.604	37.8558	8.21426	0.773643	2.0035	1.78624	2.64369	1.61486	8.98885	5.45696	18.6284	142.871	617.394	211.931	5.24932	9.78576	0.703964	12.8031	0.612236	207.007	4.18967	11.3185	50.4193	1.41484	2.34078	290.635	384.439	61.3663	2.33888	5.23845	5.6779	285.356	2.36458	5.90821	8.16917	28.1589	617.581	2931.06	1837.91	2616.77	9.0214	9.6345	2.11672	10.1365	1.80936	740.98
223	0	0	0	0	0	26.3523	0	0	0	1.35444	0	7.2403	0	2.28519	148.803	617.394	211.931	0.680664	0	5.26676	0	2.30231	261.857	0	0.072569	0	0.820941	0	0	0	0.413997	0.199537	0	0	246.372	0.195453	0	1.01925	0	694.639	2855.75	1837.91	2616.77	0.00943751	0	0.726292	0	36.0546	0.0274189
224	0.4546	0.151225	19.4005	0	0.197102	0.216111	0	1.41538	0.0582791	0.0956797	0.0368252	0.42482	1.32309	2.52422	147.601	617.394	211.931	0.0652497	0	0.227503	0.111589	0.0284731	0.113783	0.159489	7.64198	0.650195	3.71944	16.675	0	0	113.624	0.453111	1092.36	0.310286	247.345	0.175853	0.130839	0.692366	146.398	485.42	2195.41	1837.91	2616.77	0.13476	0	0.320097	0.105483	0.122932	1.6718
225	0.0909984	82.173	2.75218	0	0.176764	2.86348	0	67.1522	0.0635803	0.0328342	0.032675	0.118704	7.49633	2.33881	2.08368	617.394	211.931	0.0382566	0	0.0625347	0	0.0276113	173.137	0.116297	0.368381	0.190168	1198.97	9.74038	0	0.447293	1.7752	0	413.976	0.185862	247.326	37.4491	0.0439813	199.621	60.2096	33.7351	14.1366	1837.91	2616.77	0.114668	0	145.85	0	200.966	0.563214
226	0.264094	0.0880588	0.270909	0	1.22607	25.8315	0.0397814	0.726307	0.0911103	0.156976	0.0569208	0.692683	1.26996	2.6241	148.157	617.394	211.931	0.0680981	0.187479	0.286513	0.391972	0.0375346	215.953	0.291387	0.852489	0.989036	2.54408	139.675	0	35.0284	224.336	0.282441	652.526	0.396472	247.398	0.156258	0.199683	0.721552	74.9948	570.419	2461.31	1837.91	2616.77	0.175905	0.134638	0.249936	0.374437	0.118047	2.04213
227	0.14938	0.102898	13.3535	0	0.193496	0.206883	0	0.987901	0.0557935	0.106693	0.0359359	0.476458	1.31126	2.52255	147.844	617.394	211.931	0.0466688	0	0.257229	0.125444	0.0243539	150.847	0.184839	0.783571	0.87526	51.7554	63.4917	0	0.122941	61.2869	0.341023	491.462	0.257742	246.995	0.220272	0.131546	0.865718	68.6883	572.803	2492.65	1837.91	2616.77	0.0939051	0	0.342277	0.332825	0.0927429	161.039
228	0.704667	0.0981119	46.4088	0	0	0	0	0.523135	0	0.0529275	0.0347536	0.231586	1.26839	2.50013	148.299	617.394	211.931	0.0397281	0	0.105782	0	0.0177801	0.122692	0	0.172177	1.03808	750.065	285.888	0	0	0	0.0819628	30.0248	0	246.496	53.846	0.17374	184.147	21.3061	336.12	1742.63	1837.91	2616.77	0.0829638	198.765	0.328255	0.539791	0.110304	1279.03
229	0.0277911	0	10.5059	0	0	0	0	0.581975	0	0	0	0	1.31653	2.36067	148.234	617.394	211.931	0	0	0	0	0	0	0	0	425.546	370.896	344.196	0	0	0	0	45.2031	0	246.358	0.0395785	0	0.094629	21.4766	544.27	2257.33	1837.91	2616.77	0	0	0.042175	0	0	2532.32
230	0.169673	0.092931	0.072749	0	0	26.1429	0	1.16266	0	0.0366383	0	0.154887	1.33779	2.46869	147.734	617.394	211.931	0.0249908	0	0.0819156	0	0.0143469	149.06	0.102947	0.110751	0.978487	133.503	26.3074	0	0	25.6868	0.129381	3068.55	0.186272	248.053	0.0922706	0.0309453	0.373141	385.607	105.122	786.253	1837.91	2616.77	0.0735134	0	0.187408	0	0.116875	308.809
231	0	0.0871191	0.395417	0	0	0	0	0.837002	0	0.073499	0	0.326679	1.3081	2.47131	147.951	617.394	211.931	0.0343594	0	0.174484	0	0.0198599	0.0824768	0.094837	0.504452	0	355.146	248.376	0	0	122.759	0.654645	676.386	0.187374	247.209	0.184524	0.0994213	0.753955	85.8331	464.269	1886.86	1837.91	2616.77	0.0777405	0	0.318604	0.253502	0.109589	2518.87
232	0.351138	0.0443264	13.6477	0	42.1057	8.77926	0.058893	0.235538	0.0741708	0.0710837	0.0562581	0.305161	1.23761	2.58483	148.559	617.394	211.931	0.0543354	0.196452	0.0544125	0.257715	0.0343397	0.0978367	0.121863	0.325971	15.6639	0.175411	60.5356	0	650.882	150.838	0.178423	7.75959	0.238106	246.937	0.131935	0.241713	0.650025	19.5357	694.405	2852.21	1837.91	2616.77	0.168193	0.179747	0.150412	0.409038	0.10568	2386.13
233	0.0772763	74.9747	1.98083	0	0.201951	4.21108	0	78.5951	0.0711135	0.0342236	0.0392211	0.114185	8.46486	2.707	5.33123	617.394	211.931	0.0429115	0	0.0655326	0	0.0288123	67.9203	0.132535	0.455266	0.210142	1087.2	9.55285	0	0.665558	3.75485	0	706.33	0.221932	248.616	35.731	0.145219	190.439	107.744	33.5725	23.9061	1837.91	2616.77	0.128717	0	139.126	0	195.572	815.093
234	0.205831	0.0945281	0.192868	0	0.129359	26.0699	0	0.786642	0	0.114429	0.0322218	0.512187	1.30102	2.50965	148.005	617.394	211.931	0.0656908	0	0.269156	0.129116	0.0205844	259.578	0.107154	0.6738	0.692993	155.08	3.00803	0	0	136.049	1.17059	439.091	0.212497	246.964	0.160931	0.108154	0.632989	64.9674	571.057	2350.96	1837.91	2616.77	0.0983393	0	0.271961	0.131908	0.0857462	0.834357
235	0	0.133139	0	0	0	26.3273	0	0	0	1.28074	0	6.81509	0	0	151.707	617.394	211.931	0	0	4.96532	0	2.17278	300.453	0	0.057366	0	0.237495	0	0	0	0	0.0481776	0	0	246.321	0.136311	0	0.638534	0	0	3559.72	1837.91	2616.77	0	0	0.378262	0.117212	36.082	0.0464183
236	0.20852	0.0850388	17.1624	0	0	8.68461	0	0.699589	0	0.105569	0.0308759	0.483552	1.2988	2.49351	148.07	617.394	211.931	0.0527936	0	0.272995	0	0.0191446	154.266	0	0.300382	0.615985	108.003	2.81391	0	0	71.9028	109.929	84.9692	0.173454	246.635	0.498269	0.110177	2.43343	23.3827	641.578	2651.74	1837.91	2616.77	0.0872267	0	1.57645	0.122837	0.0792089	402.268
237	0	0	10.8054	0	0	0	0	0.626166	0	0.0244588	0	0.129169	1.33078	2.34199	148.178	617.394	211.931	0.0175358	0	0.0919805	0	0	0	0	0	0	383.016	345.74	0	0	0	0	54.6136	0	246.343	0.00866015	0	0	21.8444	541.353	2226.79	1837.91	2616.77	0.00326096	0	0	0	0	2505.69
238	0.472034	0	15.1546	0	0	0	0	0.150716	0.0501761	0.114228	0	0.531125	1.24	2.49056	148.66	617.394	211.931	0.0706305	0	0.296776	0.114257	0.0233938	0.821239	0	0.326232	0.994373	0	52.8565	0	0	0	257.156	3.06641	0.217786	246.886	1.20372	0.114254	6.20105	19.2267	695.263	2856.81	1837.91	2616.77	0.0874767	0	4.31185	0.236847	0.105569	202.359
239	0.278018	0.0929858	12.44	0	44.0709	8.8999	0.102621	0.718362	0.0876258	0.0684985	0.0507758	0.187831	1.28196	2.58634	148.108	617.394	211.931	0.0487874	0	0.0456432	0.205084	0.0346993	0.831762	0.180826	0.835783	110.393	75.4906	54.1138	0	519.621	157.203	0.860308	622.443	0.321406	247.162	0.211708	0.187819	0.578921	79.4511	580.738	2358.84	1837.91	2616.77	0.14632	0.128067	0.13147	0.542724	0.101206	3539.63
240	0.0571752	0	0.39972	0	0	9.09035	0	253.903	0.0846414	0.0479352	0	0.154423	15.4182	0.578584	6.62362	617.394	211.931	0.0451496	0	0.0735987	0	0	0.46584	0.112207	0.344929	0.184472	0.202197	32.6028	0	0.130641	31.2097	0	3536.86	0.290714	257.952	0.239417	265.523	0.906388	440.79	157.493	204.831	1837.91	2616.77	0.135886	0.151785	0.428181	0	0.236537	3134.12
241	0.336077	0.0747153	0.753462	0	9.60001	23.6176	0.0895467	0.631423	0.0940349	0.0932617	0.055784	0.396331	1.27299	2.60776	148.19	617.394	211.931	0.0579835	0.15573	0.127462	0.273067	0.0374453	0.718968	0.193237	0.899563	1.77414	0.597726	112.363	0	200.638	226.414	0.755763	25.5116	0.297307	246.814	0.19093	0.206192	0.848208	20.312	691.359	2840.06	1837.91	2616.77	0.18314	0.285735	0.254549	0.512735	0.103683	3171.23
242	0.371292	0.106139	0.123003	0	0.421132	26.0513	0	1.4922	0.08401	0.166045	0.0399787	0.752873	1.33156	2.64495	147.562	617.394	211.931	0.0847415	0	0.440851	0.154695	0.0324874	226.675	0.162754	0.261555	0.952637	0.899531	29.0946	0	21.2837	117.212	0.213025	2896.05	0.434345	248.577	0.185677	0.14266	0.649903	351.345	126.279	1137.29	1837.91	2616.77	0.1793	0	0.270735	0.0992988	3.31175	800.284
243	0.373225	0.0834358	12.7964	0	43.3773	8.88542	0.140503	0.797312	0.111106	0.0895379	0.0534712	0.325561	1.28176	2.66564	148.074	617.394	211.931	0.0637463	0.144311	0.0585263	0.375576	0.0370844	38.8913	0.262652	166.209	1.27411	1.21823	57.4673	0	643.81	150.453	0.336418	76.9735	0.344203	247.007	0.171684	0.212498	0.650749	22.1529	683.531	2807.95	1837.91	2616.77	0.192225	0.154479	0.156696	0.577408	0.105395	222.357
244	0.0963626	0.0531653	0.140702	0	0	26.1541	0	0.685217	0	0.0713605	0	0.344861	1.23436	0	151.181	617.394	211.931	0.031213	0	0.21638	0	0	287.6	0	0.14959	0.643614	0.866488	0.321887	0	0	0.206265	0.160395	57.9089	0	246.39	0.125904	0	0.517029	21.7328	0	3511.72	1837.91	2616.77	0.0308024	0	0.227479	0.144299	0.0948514	0.279811
245	0	0.131415	0.223244	0	0.142679	26.0093	0	0.985861	0.0543264	0.202884	0.0380727	0.913857	1.31118	2.49906	147.815	617.394	211.931	0.0738731	0.139502	0.47612	0.256275	0.0230506	224.012	0.11844	0.691565	0	156.544	1.90073	0	0.272395	135.851	1.03138	419.854	0.240178	247.015	0.184759	0.117973	0.712661	64.4361	578.602	2354.83	1837.91	2616.77	0.0932024	0	0.300858	0.160828	0.0967751	1.2809
246	40.9188	0	0	0	0	26.2059	0	1.41108	0	5.40865	0	18.0559	1.37211	2.33772	147.674	617.394	211.931	0.00644122	0	0.0309927	32.6395	0	334.71	0	0	74.1276	1357.15	4.45427	0	0	6.45779	0	156.017	0	246.322	0.0111365	0	0.0561089	24.5287	155.655	733.789	1837.91	2616.77	0.00469028	0	0.0358813	0	0.0209197	1733.92
247	40.8628	15.0736	17.239	16.8411	20.7622	14.2593	10.6308	53.8591	27.4635	42.9091	16.6446	164.438	79.2326	157.608	55.0496	617.394	211.931	21.419	67.2822	42.9843	76.7566	8.69811	557.73	52.4443	66.4128	105.558	649.703	109.859	60.3105	87.9049	47.7472	32.192	399.93	88.6844	372.151	112.753	145.931	434.65	306.36	643.663	1077.73	1837.91	2616.77	63.2126	155.988	153.677	156.746	49.5745	785.946
248	0.891743	0.110466	1.83189	0	10.9238	21.8682	0.162903	1.3123	0.211528	0.461764	0.0971237	1.77244	1.25332	3.00196	147.888	617.394	211.931	0.150265	0.54271	0.50825	1.09688	0.0804211	699.452	0.112736	1.04347	2.38948	0.404712	155.238	0	12.9515	202.879	1.14392	1335.07	0.77926	249.237	0.948191	0.277995	3.49552	144.165	457.663	2062.45	1837.91	2616.77	0.447559	1.44148	0.998877	1.6325	0.260169	2778.73
249	0.0756474	36.7297	0.244657	0	0.237824	20.828	0	40.6342	0.0703143	0.0432561	0.0462258	0.13994	5.06245	12.268	70.9282	617.394	211.931	0.0531573	0	0.077213	0	0.0369677	221.608	0.160667	0.779626	0.194741	712.385	16.367	0	144.244	16.7157	0	1290.46	0.236979	248.68	29.9627	0.230273	159.592	192.16	47.3266	119.494	1837.91	2616.77	0.159239	0	116.601	0	236.031	1627.21
250	0.212165	113.225	6.29893	0	0	0	0	1.7597	0.0522818	0.0564977	0	0.28641	1.39439	0.795208	0.535612	617.394	211.931	0.0394987	0	0.111651	0	0.052878	177.313	0	0.206187	0.361923	1243.56	55.2356	0	0	0	0	43.2837	0.164299	246.561	53.1918	0	283.692	21.6484	2.19352	4.78701	1837.91	2616.77	0.118077	0	207.146	0.13544	256.411	34.8006
251	0	3.9427	16.4398	0	0.487194	8.80745	0	0.133825	0	0.376542	0.0581482	1.96793	0.0211933	0.0647818	151.627	617.394	211.931	0	0	1.40213	0	0.663264	1.6961	0	0.187414	0	487.396	151.253	0	0	188.906	389.888	0.648627	0	246.388	1.88943	0	9.91715	0.0804296	0.203515	2636.86	1837.91	2616.77	0	0	7.10433	0	35.4492	0.419493
252	0.275712	0.0817458	14.5452	0	0	7.49767	0	0.778379	0	0.0998232	0	0.463281	1.23572	0.105094	151.029	617.394	211.931	0.0429047	0	0.27018	0	0.0188312	86.5791	0	0.276748	57.0466	312.754	5.9969	0	0	184.909	251.581	253.115	0.102893	246.547	0.76909	0	3.89941	41.2453	0.319018	2794.14	1837.91	2616.77	0.0626424	0	2.66894	0.115654	0.0978002	126.641
253	0	0	10.4703	0	0	0	0	0.601624	0	0	0	0	1.3232	2.34707	148.222	617.394	211.931	0.00382673	0	0	0	0	0	0	0	425.789	370.174	345.508	0	0	0	0	45.3289	0	246.346	0.0137931	0	0.0627176	21.4898	544.269	2258.88	1837.91	2616.77	0.00588351	0	0.0315893	0	0	2532.58
254	0.624756	0.113732	1.37574	0	7.6794	23.1792	0.112072	1.39835	0.181363	0.295135	0.0859763	1.18675	1.27728	2.91782	147.765	617.394	211.931	0.148536	0.308564	0.511733	0.457236	0.0713451	125.464	0.126154	1.46685	1.24906	0.548785	155.62	0	3.7654	200.075	0.793944	1294.73	0.648405	248.307	231.107	0.264605	771.629	149.229	352.22	2170.76	1837.91	2616.77	0.376623	1.74466	2.85451	1389.49	0.230798	4.09211
255	0.0505137	43.5021	0.11401	0	0.171057	16.3755	0	50.8522	0	0.0219488	0.0317773	0.0630082	5.9889	10.2225	57.5206	617.394	211.931	0.03003	0	0.036627	0	0.0215653	1.44065	0.115982	0.569342	0.137712	943.3	7.87487	0	4.80767	11.7277	0	1073.5	0.118961	249.031	31.8318	0.100603	169.629	177.752	40.5271	75.1141	1837.91	2616.77	0.0897693	0	123.965	0	192.961	1561.04
256	0	0.0352024	0	0	0	0	0	0.589594	0	0.086868	0	0.420202	1.29982	2.41626	148.221	617.394	211.931	0.0388093	0	0.259987	0	0	252.614	0	0.149995	0	1.45805	0.911989	0	0	0.283016	0.191614	37.9525	0	246.422	0.162756	0	0.649309	20.9352	480.105	2996.88	1837.91	2616.77	0.0390246	0	0.245446	0.309565	0.0708635	0.288876
257	0.130322	0.066215	0.266065	0	0	26.0085	0	0.814984	0	0.116317	0	0.559746	1.31422	2.48195	147.987	617.394	211.931	0.0747815	0	0.335288	0	0.016043	0.129841	0	0.161273	0.673821	307.384	0.67628	0	0	188.489	0.282599	191.238	0.162136	246.852	0.15267	0.0945394	0.626056	34.9787	552.854	2283.16	1837.91	2616.77	0.0763103	0	0.273654	0.145726	0.0789185	116.894
258	1.0985	0.0941599	0	0.722595	16.5167	22.013	0.0620765	0.382973	0.12553	0.0136164	0.152424	0.0718495	1.1367	2.93428	148.532	617.394	211.931	0.102478	0	0	0	0.0760379	190.371	0.307791	0.815473	4.62388	21.7347	0	13.8765	0.652615	227.655	0.185697	1003.79	0.369181	247.556	162.952	0.613447	869.459	74.8344	212.436	2482.72	1837.91	2616.77	0.352543	0	635.437	0	0.227582	247.136
259	3.71134	0.132762	0	0	0.192408	26.1947	0.10156	0.439772	0.187127	0.00702392	0.228185	0	1.18717	3.26148	148.578	617.394	211.931	0.158276	0	0	0	0.0813589	279.329	0.551205	1.54202	5.34394	0.3523	0	129.452	467.219	143.225	0.305297	5.03529	0.582775	248.369	12.2985	0.9308	42.5585	18.437	375.601	3115.42	1837.91	2616.77	0.627402	7.78353	2.51588	57.8334	0.379656	3.8103
260	15.468	0.159893	0	39.8062	0.152111	0.158163	0.123994	0.561927	0.222721	0.0923319	0.291393	0.42437	1.13415	3.44806	148.529	617.394	211.931	0.203687	0.203915	0.161207	0	0.0961783	235.897	0.673635	2.05507	7.19796	0.405194	0	349.354	459.65	0.157749	0.369935	7.31497	0.687325	250.299	197.905	1.11059	659.951	18.1929	388.233	3105.13	1837.91	2616.77	0.632968	0.440591	0.293257	1195.34	0.439431	6.18803
261	36.4996	15.1436	0	14.2996	22.1625	13.9139	9.20059	51.1309	22.2876	54.9842	14.6725	210.977	56.7666	110.628	56.2792	617.394	211.931	14.9438	82.4633	51.1161	116.528	7.16879	666.506	44.0955	104.362	90.3861	588.482	133.091	48.0978	124.342	42.95	27.9171	344.468	69.3944	354.305	58.9564	143.474	233.425	214.187	506.986	1395.37	1837.91	2616.77	43.4567	89.4275	92.6276	65.4446	28.1959	591.512
262	0.566726	0.060332	0	0	0.216248	26.1383	0.0383429	0.237451	0.0790286	0.0075463	0.103209	0	1.21157	2.7071	148.493	617.394	211.931	0.0612939	0	0	0	0.0314715	228.351	0.176592	0.511511	1.50151	0.850977	0	373.298	7.41981	86.7964	0.11527	38.1889	0.240167	246.929	137.885	0.479758	471.231	20.7284	368.998	3088.23	1837.91	2616.77	0.202517	510.972	0.105737	0	0.15334	386.071
263	281.102	0.128696	0	39.4599	0.21563	0.351582	0.0955952	0.537367	0.18234	95.4891	0.211953	372.151	1.16275	3.22599	148.572	617.394	211.931	0.246264	0.434579	104.786	414.244	0.0972679	1167.89	0.522302	1.49741	6.39171	0.53681	0	166.319	1.94138	227.246	0.28703	13.5148	0.563465	248.123	0.327173	0.860842	1.41066	18.1668	399.782	3093.9	1837.91	2616.77	0.651648	0.586722	0.398728	0.528135	0.337324	4.41478
264	1.5698	0.107633	0	0	112.455	0.101993	0.0906838	0.232998	0.176261	0.0263661	0.206317	0.111975	1.14747	3.2439	148.615	617.394	211.931	0.173292	0	0	0	0.101526	967.078	0.511528	1.39694	2.51195	0.212893	0	353.942	60.1532	91.5518	0.274757	1.65795	0.551611	249.843	0.248951	0.767279	0.924064	18.6277	322.497	3160.1	1837.91	2616.77	0.538514	0.822996	0	0.11226	0.355409	2.94022
265	2.79929	0.162189	0	40.0044	0.136804	0	0.127818	0.60204	0.242747	0.112252	0.313578	0.551242	1.12819	3.55625	148.503	617.394	211.931	0.242142	0.145887	0.27884	0.104393	0.114668	110.897	0.758742	2.25198	15.8516	0.55912	0	503.74	24.3576	0.392307	0.385091	9.84387	0.75142	249.983	29.0389	1.25999	97.1362	17.9862	441.044	3061.15	1837.91	2616.77	0.742782	4.58555	0.269523	168.006	0.459675	6.03975
266	3.98308	0.137625	0	0.540648	0.125718	26.0152	0.104648	0.522071	0.19732	0.128165	0.254217	0.549317	1.1384	3.33704	148.59	617.394	211.931	0.197515	0.292041	0.163873	0.16076	0.0843296	637.257	0.625625	1.84659	5.82121	0.329115	0	293.806	0.676443	144.107	0.314312	8.49262	0.612215	249.461	0.136706	0.870539	0.642101	18.2119	414.097	3083.84	1837.91	2616.77	0.55526	0.244722	0.187884	0.128719	0.384844	41.81
267	6.14813	0.126807	0	0.689939	0.470592	25.8216	0.0928854	0.4991	0.174725	0.015734	0.222535	0.0800881	1.18325	3.19317	148.543	617.394	211.931	0.168387	0	0	0	0.0693592	177.477	0.518069	1.38709	10.8462	1.54423	0	360.348	363.851	2.20211	0.278806	146.046	0.538888	248.079	146.981	0.945992	490.631	22.6852	389.111	3000.99	1837.91	2616.77	0.603658	0.887947	1.08137	885.453	0.304809	7.23961
268	3.45304	0.136552	0	0.46402	111.206	0	0.112671	0.506804	0.208022	0.0306517	0.266529	0.144629	1.14566	3.36316	148.532	617.394	211.931	0.194809	0	0.0421151	0	0.106818	142.149	0.602647	1.69712	10.4965	0.362072	0	350.115	454.512	0.308022	0.325519	15.3712	0.628879	249.41	0.113723	1.01414	0.501151	17.8879	454.433	3049.74	1837.91	2616.77	0.589922	0.14787	0.0926386	0.338419	0.385128	3.56261
269	0.314694	0.0555968	0	0	67.9361	10.2375	0	0.241348	0.063378	0.0111789	0.073526	0.0559428	1.21229	2.5896	148.473	617.394	211.931	0.0423965	0	0	0	0.0424885	215.729	0.115033	0.353559	1.03993	376.848	0.160317	13.2036	714.051	60.561	0	63.3607	0.180236	246.742	0.0210627	0.333775	0.0618913	21.7044	222.569	2467.75	1837.91	2616.77	0.126577	0	0	0	0.11686	1.71969
270	215.024	0.123459	0	0.457014	0.399412	25.9811	0.0907565	0.489972	0.167468	0.0107603	0.205317	0.0609353	1.19875	3.18434	148.581	617.394	211.931	0.189087	0	0	0	0.0717073	812.576	0.469141	1.27668	8.4143	1.60529	0	367.156	360.388	2.37391	0.270863	102.325	0.517203	248.057	116.926	0.871503	399.83	21.6098	383.903	3034.53	1837.91	2616.77	0.658892	420.371	0.895812	19.8545	0.323097	4.22366
271	137.536	0.197033	0	0	112.185	0.204916	0.171768	0.473982	0.306205	0.128485	0.377504	0.541165	1.24534	3.81015	148.523	617.394	211.931	0.327441	0.149348	0.111946	0.432759	0.159426	341.874	0.931476	2.52529	20.498	0.510786	0	166.086	364.584	143.306	0.514299	5.5103	0.930836	281.615	350.002	1.39505	1196.41	17.8254	455.849	3049.59	1837.91	2616.77	1.4047	1296.7	0.39103	0.657525	0.549286	8.90515
272	22.0921	0.181705	0	0	0	26.4525	0.155381	0.453841	0.27481	27.6539	0.339729	92.4129	1.18798	3.67709	148.515	617.394	211.931	0.354153	1.14992	0.279203	164.937	0.127778	392.305	0.834685	2.37572	9.45349	0.436141	0	382.532	1.43101	86.0557	0.46582	5.54216	0.845804	252.87	0.344357	1.31088	1.42367	18.1297	415.03	3083.11	1837.91	2616.77	0.860305	0.597651	0.357429	0.644452	0.561772	5.58942
273	2.7096	0.140717	0	1.13153	108.758	0.15564	0.107653	0.526577	0.194779	0.0588711	0.246742	0.241231	1.14508	3.29409	148.527	617.394	211.931	0.183269	0.184595	0	0.118111	0.103116	221.865	0.565016	1.56764	5.87797	0.627549	0	498.642	36.3992	0.418935	0.320556	13.6567	0.595226	248.234	0.231067	1.00862	0.941574	18.0365	445.593	3056.19	1837.91	2616.77	0.559785	0.562501	0.161834	0.542752	0.356945	4.0533
274	5.36816	0.152463	0	39.9015	0.160814	0	0.117616	0.663173	0.226664	0.444242	0.281559	2.05777	1.12316	3.48826	148.546	617.394	211.931	0.332465	0.257386	1.00322	0.830332	0.113485	85.9264	0.673234	1.98298	14.0391	0.509483	0	166.012	65.1711	212.119	0.353109	24.7278	0.693198	251.092	0.149487	0.90596	0.671427	17.3003	448.586	3055.49	1837.91	2616.77	0.712407	0.374551	0.148369	0.18393	0.40855	8.40482
275	34.6358	0.135255	0	39.486	0.192445	0.338884	0.10042	0.54947	0.190387	41.8335	0.22767	141.541	1.13183	3.27448	148.581	617.394	211.931	0.210134	85.9903	0.208123	112.48	0.100531	501.349	0.529799	1.60519	8.11294	0.399403	0	166	381.544	138.785	0.300164	6.9191	0.587121	248.251	0.463364	0.963055	1.8481	18.3453	398.676	3095.92	1837.91	2616.77	0.547818	1.06996	0.323045	0.546012	0.390408	4.52994
276	1.18944	0.112496	0	39.5269	0.925993	0.138967	0.0796167	0.473399	0.152263	0.01858	0.193558	0.0907713	1.15841	3.07375	148.562	617.394	211.931	0.134222	0	0	0	0.0796011	167.448	0.42113	1.10665	6.39141	1.12536	0	1.99635	74.1962	226.597	0.240455	1019.27	0.460567	247.892	210.51	0.685822	719.471	81.5497	232.419	2492.95	1837.91	2616.77	0.454458	780.122	0.0745024	0	0.257075	258.233
277	35.1984	14.6625	16.4963	12.4382	20.8966	11.4716	8.47992	51.9622	19.0768	19.1304	12.5057	75.7987	49.4742	105.013	61.3318	617.394	211.931	12.6206	27.3223	23.4777	31.1996	6.0255	251.582	39.7134	97.2007	81.7753	772.834	70.7406	40.925	75.8212	27.717	26.7562	689.668	68.9825	335.197	116.306	62.9436	465.369	200.043	447.395	756.533	1837.91	2616.77	38.1395	95.562	163.537	279.338	83.8457	1407.28
278	34.5254	14.5438	16.2696	12.542	20.6324	11.5841	8.76864	51.485	19.4301	19.1173	12.8414	74.1093	47.5957	101.653	61.8189	617.394	211.931	11.9321	27.9436	22.3865	31.5685	6.05681	248.431	40.7695	98.7325	78.1279	781.41	71.7781	41.3406	72.7461	27.9179	27.1986	653.511	70.0809	336.576	115.726	60.7385	461.208	189.91	432.503	776.984	1837.91	2616.77	35.9777	94.4198	164.376	275.204	85.1563	1403.55
279	35.1051	14.7392	16.503	12.1653	20.4908	11.5394	8.66646	51.3271	19.256	19.3615	12.6862	75.9262	50.8457	104.031	61.7447	617.394	211.931	12.9656	27.5089	23.3114	31.572	6.17507	252.015	38.9045	95.5422	82.5908	774.799	71.3112	40.0105	75.0932	27.6718	26.9784	674.26	69.0513	332.751	116.355	63.3693	464.255	203.821	446.861	759.839	1837.91	2616.77	39.1886	96.0368	164.026	274.905	84.6513	1414.16
280	35.8046	15.1545	17.0563	12.4967	20.5203	11.6186	8.91271	51.154	20.6597	19.5838	13.216	76.0359	45.9968	97.0369	61.32	617.394	211.931	12.4159	28.5956	22.319	30.7201	6.75966	248.391	40.0964	100.94	87.0214	810.351	71.5485	41.1166	71.2013	27.9781	28.1667	634.626	74.1766	337.143	116.917	60.1882	464.428	183.263	390.923	749.711	1837.91	2616.77	37.4924	93.1031	160.807	282.012	90.6707	1401.8
281	34.6148	14.6384	16.4329	12.5222	20.9738	11.5563	8.65126	51.655	19.2969	19.1569	12.6655	74.7947	48.3246	102.848	61.7585	617.394	211.931	12.1822	27.8432	22.8021	31.38	6.04012	251.673	40.3729	97.7258	79.1737	784.861	70.6869	41.1627	74.9058	27.748	26.6506	657.796	69.2773	336.217	116.417	60.4241	464.387	193.246	428.11	770.749	1837.91	2616.77	36.7681	95.0401	164.651	278.196	85.5187	1419.39
282	34.84	14.5783	16.3184	12.4628	20.8054	11.5744	8.71887	51.5426	19.3466	19.1553	12.8344	74.6719	48.8892	102.288	61.6845	617.394	211.931	12.3519	28.0186	22.5891	31.2506	6.10671	249.558	39.8818	97.3631	80.2245	778.461	70.8222	41.1151	74.1928	27.9061	27.1762	667.457	69.7321	335.345	116.254	60.1505	463.585	196.057	431.631	775.048	1837.91	2616.77	37.2885	96.0304	164.217	275.787	84.8386	1411.12
283	35.2601	14.5311	16.1989	12.2585	20.4883	11.4441	8.80273	51.2252	19.2699	19.1946	12.8445	74.732	49.8683	102.677	61.9245	617.394	211.931	12.8701	27.3678	22.9789	31.4088	6.09784	251.609	38.8455	94.9079	79.8535	776.563	69.1305	40.6588	75.7799	27.7214	27.1699	671.067	68.7615	333.259	116.851	61.5931	464.178	200.378	435.437	772.315	1837.91	2616.77	38.8516	95.4389	162.271	281.991	84.0998	1422.48
284	34.4752	14.5708	16.2925	12.4782	20.7232	11.5532	8.75421	51.4508	19.4362	19.1665	12.844	74.4619	48.4527	101.783	61.6918	617.394	211.931	12.2036	27.9005	22.5671	31.3609	6.1033	248.682	39.8467	97.0407	79.3758	781.113	70.8385	41.1535	74.6759	27.8049	27.3256	659.455	69.8185	335.513	116.397	61.0932	463.709	193.674	434.408	768.875	1837.91	2616.77	36.8096	95.5816	164.471	276.451	85.5828	1407.52
285	34.6444	14.469	16.1315	12.2965	20.5302	11.491	8.74197	50.8741	19.2898	19.1415	12.8147	74.3814	48.3133	103.965	62.2045	617.394	211.931	12.3153	27.7653	22.6933	30.8301	6.04502	249.698	39.2549	95.6283	78.4177	781.503	70.5803	40.6084	75.2552	27.685	26.6934	651.621	68.8939	334.33	116.143	61.0535	461.167	193.281	433.021	788.088	1837.91	2616.77	37.1383	95.204	161.271	279.463	82.9578	1412.45
286	34.1075	14.693	16.3977	12.6081	21.0776	11.6176	8.66193	51.7976	19.2772	19.0946	12.7658	74.54	47.0882	103.431	61.273	617.394	211.931	11.8391	28.0146	22.677	31.0567	6.00371	249.241	40.4386	97.8697	78.5293	787.517	71.7005	41.5098	75.445	27.9671	27.0687	651.422	69.4843	336.986	115.123	60.1022	459.308	188.839	432.512	774.322	1837.91	2616.77	35.6653	96.4247	163.204	270.83	84.0792	1407.66
287	34.436	14.6915	16.3555	12.5728	20.9084	11.6811	8.7995	51.7496	19.4099	19.2682	12.9305	75.0698	47.4885	101.445	60.9777	617.394	211.931	11.893	28.0588	22.9178	31.3295	6.08532	249.251	40.0427	97.3825	79.2279	781.947	71.1945	41.3664	75.6173	28.0703	27.3285	658.626	69.901	335.511	115.742	62.3476	461.267	189.818	431.611	769.435	1837.91	2616.77	35.8373	95.8538	163.903	273.326	84.8313	1422.97
288	36.2298	14.4752	15.2337	12.1504	20.1682	10.5938	7.79522	50.4831	18.6519	17.8876	11.9336	72.2423	59.0527	113.159	62.3698	617.394	211.931	15.7278	23.8183	23.3444	29.1813	5.85947	249.117	37.6144	96.183	82.2512	796.136	61.2218	39.9297	70.2269	25.9112	24.5624	687.749	67.7262	337.012	113.64	58.1807	456.453	232.578	462.77	750.714	1837.91	2616.77	47.4361	82.976	160.156	289.068	78.7103	1343.65
289	35.0695	14.6625	16.4291	12.289	20.5469	11.5794	8.69815	51.4661	19.2897	19.383	12.7464	75.9035	49.3686	103.514	61.6972	617.394	211.931	12.506	27.8887	23.2264	31.6157	6.11494	251.478	39.7481	97.103	81.5061	774.739	72.1274	40.3738	74.2697	27.8157	27.1114	669.239	69.4489	334.703	116.529	62.7872	463.809	198.098	440.706	780.817	1837.91	2616.77	37.7574	96.2976	162.277	279.28	82.248	1410.44
290	34.8159	14.6637	16.5624	12.5397	21.0486	11.6072	8.59568	52.2557	19.1911	19.3737	12.605	76.6848	48.3987	102.484	61.2265	617.394	211.931	12.2405	27.6894	23.9016	31.4549	6.03661	252.7	39.8762	97.5895	78.8077	773.6	71.4516	41.2895	76.6952	28.0282	26.3096	676.87	68.8907	335.048	115.644	65.1637	463.763	195.039	438.934	759.583	1837.91	2616.77	36.9644	96.5128	165.85	270.164	84.5199	1414.22
291	36.7719	14.4195	15.5301	11.9489	20.0883	10.5043	7.80769	50.5076	18.8295	17.7508	11.9748	71.2221	60.1727	113.832	62.4086	617.394	211.931	16.094	23.7206	22.7462	29.3379	5.88864	247.365	38.5471	96.684	84.2083	803.138	62.9797	39.1274	68.4286	25.6779	24.7157	677.752	68.1922	335.512	112.504	55.6323	452.342	236.304	462.084	752.002	1837.91	2616.77	48.6183	82.7353	159.838	282.744	78.6542	1358.13
292	34.5011	14.6548	16.4546	12.6315	21.0645	11.6323	8.66833	52.1275	19.3161	19.2044	12.7284	75.4604	47.5878	101.5	61.1821	617.394	211.931	11.9647	28.003	23.1531	31.0575	6.02646	250.267	40.4664	98.075	79.3025	772.143	70.72	41.6344	76.5698	28.0795	27.2112	686.884	69.6527	336.364	116.719	62.9304	466.499	192.354	434.508	758.868	1837.91	2616.77	36.0956	96.9152	164.943	277.277	85.4747	1416.4
293	34.5653	14.4931	16.3093	12.5906	20.9029	11.4843	8.5999	51.8249	19.2427	19.1736	12.6818	75.4268	47.7257	102.806	61.4261	617.394	211.931	12.0237	27.4951	23.3972	31.3079	5.99812	250.994	40.0848	97.8755	77.8727	775.802	70.9175	41.5874	76.0517	27.8754	26.175	665.696	69.0103	335.861	116.199	63.607	464.15	191.369	434.592	775.173	1837.91	2616.77	36.2878	95.1156	164.098	278.594	83.796	1415.42
294	34.9707	14.3514	16.0055	12.3872	20.3591	11.2828	8.60488	50.6861	19.1919	18.8791	12.6458	73.6806	48.5602	105.412	62.3553	617.394	211.931	12.4219	26.8874	22.7808	30.7875	5.98921	248.263	39.2975	95.9787	78.0039	781.586	69.2802	41.0335	74.4863	27.3336	26.4874	655.438	68.6304	334.303	115.816	62.4177	461.87	194.15	446.94	762.095	1837.91	2616.77	37.4886	92.0969	163.852	279.64	85.7532	1410.93
295	35.0147	14.4322	16.0394	12.2687	20.3399	11.4045	8.70296	50.5873	19.2381	18.9955	12.7838	73.7204	48.9566	104.704	62.4424	617.394	211.931	12.5307	27.6758	22.3373	30.7362	6.05627	247.943	39.1972	95.7439	79.9325	779.687	70.4979	40.6017	73.5539	27.5774	27.2816	660.395	69.1915	334.619	116.118	59.9883	459.483	196.521	433.066	800.369	1837.91	2616.77	37.8002	94.4316	158.117	285.535	80.4481	1407.1
296	34.2434	14.6243	16.3099	12.5001	20.8004	11.5978	8.71969	51.4899	19.2661	19.0861	12.8413	74.5616	47.2991	103.795	61.2163	617.394	211.931	11.9977	27.6769	22.8431	30.7491	5.99761	247.892	39.8753	97.1024	78.4288	779.359	71.2899	41.1707	75.5737	27.8847	27.2539	662.577	69.4309	335.159	116.182	62.1206	462.864	189.891	435.853	776.148	1837.91	2616.77	36.1671	96.0245	162.969	276.836	83.6882	1412.75
297	35.2833	14.6765	16.5945	12.3836	20.9415	11.4565	8.35018	52.4393	18.8283	19.4549	12.4132	78.2341	49.8803	105.646	60.704	617.394	211.931	12.7774	27.3728	24.7048	31.494	6.00121	255.005	39.7207	97.9273	81.3695	762.65	72.4582	40.6561	76.2516	27.7929	25.8696	695.997	68.132	333.976	115.722	65.6987	465.175	202.148	445.253	784.628	1837.91	2616.77	38.6363	97.2457	163.712	273.893	78.9016	1411.16
298	35.1989	14.7836	16.445	12.3296	20.7314	11.5137	8.72985	51.302	19.3711	19.2433	12.798	74.9168	49.8434	101.92	61.8337	617.394	211.931	12.5675	28.0405	22.5253	31.6451	6.19636	251.796	39.8314	96.6023	81.0423	789.074	69.4912	40.5315	73.9739	27.5957	26.7712	657.989	69.3569	335.254	115.663	60.2649	460.557	198.519	432.451	765.238	1837.91	2616.77	37.9506	95.4272	162.455	274.777	84.5374	1423.92
299	36.5279	14.3336	15.3143	11.9209	19.8329	10.5117	7.87489	50.1864	18.7918	17.8637	11.8458	71.4038	59.7968	114.005	63.3791	617.394	211.931	15.9515	24.0363	22.7685	29.2363	5.88027	249.38	37.4694	95.0417	82.6329	803.726	60.5013	39.2162	68.479	25.7684	24.4978	666.949	67.5618	336.166	113.465	56.8554	454.142	234.302	458.535	757.382	1837.91	2616.77	48.139	83.2482	158.982	288.175	79.02	1349.18
300	34.8796	14.412	15.9574	12.3131	20.1702	11.3044	8.60525	50.2969	19.2308	18.8323	12.7008	73.2611	48.9569	105.418	62.3817	617.394	211.931	12.5642	26.974	22.5163	30.6201	6.02096	247.445	39.209	95.7374	78.5699	780.151	70.7495	40.7437	73.4118	27.3399	26.7589	652.71	68.9256	334.753	115.954	60.7082	461.271	195.81	443.888	778.528	1837.91	2616.77	37.9145	92.0265	162.342	282.333	84.4503	1412.59
301	0.152865	1.6966	0.689708	0	8.78239	22.4325	0	12.3976	0.124657	0.155467	0.125472	0.586205	1.78204	15.0065	131.683	617.394	211.931	0.0325924	0.346829	0.169688	0	0.0570764	98.1604	0.208443	2.12235	0.313969	170.945	26.7554	0	8.48505	21.4149	0.120166	2972.38	1.00809	250.561	0.975395	209.923	3.6974	375.086	89.0729	415.053	1837.91	2616.77	0.0824524	2.45096	0.887003	0.478267	4.42861	646.862
302	0.167894	7.41755	0.230847	0	2.12228	21.2643	0	35.8129	0.0679038	0.0815728	0.0790642	0.336595	2.82167	2.24211	118.512	617.394	211.931	0.030346	0	0.159821	0	0.0381504	0.409423	0.14703	0.760192	0.384491	132.773	24.1086	0	2.26567	21.359	0.07719	3107.19	0.404305	255.58	121.982	327.838	417.085	388.046	45.3177	195.49	1837.91	2616.77	0.0716357	451.144	0.608329	0.377738	2.83292	1870.2
303	0.177562	10.1796	0.329248	0	6.90824	10.4476	0	155.538	0.0826666	0.122408	0.110896	0.488464	9.37148	5.12347	44.838	617.394	211.931	0.033744	0.209746	0.188745	0	0.0387797	212.487	0.177283	1.15802	0.342567	131.913	1.8168	0	57.3758	24.0551	0.0765948	3073.56	0.612894	254.664	0.372308	62.7705	1.51666	385.147	137.158	643.877	1837.91	2616.77	0.0784473	0.60627	0.603613	0.182326	5.24767	598.475
304	0.0883614	108.1	0	0	0	5.23971	0	1.9001	0	0.0171257	0	0.0713731	1.39946	0.33685	7.70431	617.394	211.931	0.00639321	0	0.0349227	0	0	0.0180209	0	0.070377	0.367592	1036.19	17.8064	0	0	9.78383	0	895.998	0	249.114	0.0550761	360.491	0.248836	94.8293	109.554	136.331	1837.91	2616.77	0	0	0.133375	0	0.0179375	1838.89
305	0.186746	0.734776	0.225519	0	2.38167	25.0537	0	4.34541	0.111399	0.166428	0.0943858	0.739779	1.43929	14.6162	137.776	617.394	211.931	0.0486411	0.194929	0.372638	0.103835	0.0453451	176.135	0.149683	0.731721	0.368896	133.764	1.60061	0	54.3393	21.2661	0.0750737	3107.12	0.489178	252.313	0.394478	278.32	1.70951	384.038	59.4481	276.58	1837.91	2616.77	0.0791024	0.380866	0.810456	0.293448	6.22374	985.517
306	0.509668	0.0708714	0	0	0	26.1667	0	1.10089	0	0.0755583	0.036946	0.334452	1.33182	2.46378	147.761	617.394	211.931	0.0202143	0	0.156459	0	0.0159641	170.969	0	0.207259	0.357971	150.467	22.5354	0	0.679995	17.8253	0	3115.57	0.306176	249.435	0.150644	0.613683	0.680617	382.502	145.935	699.503	1837.91	2616.77	0.0321584	0	0.363226	0	4.01911	363.968
307	0.155479	9.01224	1.21076	0	10.1322	19.9351	0.0383465	18.1653	0.110662	0.173184	0.133574	0.646583	2.04101	14.534	119.028	617.394	211.931	0.0320308	0.403901	0.173077	0.102187	0.0577962	132.735	0.233349	4.51944	0.320633	162.167	27.1643	0	11.3277	26.1175	0.121603	2934.81	0.515384	252.532	69.1984	196.993	236.8	361.56	104.472	468.636	1837.91	2616.77	0.087442	255.331	0.84631	0.534674	5.36343	589.786
308	0.181046	1.17281	0.287728	0	6.22317	23.7394	0	7.57728	0.127212	0.206531	0.121465	0.832344	1.56808	21.1988	131.384	617.394	211.931	0.0398821	0.413586	0.292642	0.110273	0.0592807	157.698	0.176783	1.05616	0.341928	154.101	24.1971	0	4.8283	22.1867	0.113896	3032.68	0.456204	253.554	0.396193	29.5549	1.53782	374.022	148.467	689.343	1837.91	2616.77	0.0817329	0.818584	0.4894	0.166929	5.60685	933.318
309	0.153421	4.1487	0.877183	0	9.15631	18.0266	0	60.8834	0.0853974	0.153152	0.133447	0.571093	3.98256	9.30833	104.252	617.394	211.931	0.0331936	0.349725	0.154405	0.0992999	0.0439616	69.3791	0.217634	2.64029	0.304637	162.165	24.3878	0	63.3138	11.6926	0.11941	2977.39	0.517505	253.361	1.52984	216.066	5.51758	369.536	89.3666	414.442	1837.91	2616.77	0.086039	4.6422	0.740739	0.481742	4.78867	343.07
310	0.16766	2.54486	0.277644	0	5.47075	23.4396	0	10.0009	0.10428	0.119957	0.104028	0.49505	1.68363	2.97679	139.218	617.394	211.931	0.034724	0.181543	0.214992	0	0.0474958	128.282	0.165062	0.862261	0.383503	123.701	24.2435	0	2.77649	34.3638	0.116505	2975.97	0.855336	253.557	2.72471	143.889	13.3575	375.27	115.103	549.026	1837.91	2616.77	0.0793748	1.87067	8.31312	0.491135	12.3153	1803.9
311	0.171999	7.15507	0.510069	0	7.89845	15.3383	0	94.9191	0.0858381	0.212061	0.135368	0.816266	5.76311	6.78836	82.3523	617.394	211.931	0.0387942	0.479848	0.23827	0.113896	0.0423843	147.269	0.200977	1.34457	0.37691	155.529	26.9452	0	3.70322	23.994	0.123427	2995.43	0.550258	253.359	91.9386	8.85798	314.448	370.009	161.839	741.323	1837.91	2616.77	0.0946729	339.74	0.720032	0.526158	5.32226	1302.31
312	0.130635	0.198574	0.092215	0	0.285536	25.8627	0	2.93152	0	0.071367	0.05394	0.303377	1.41257	2.48801	146.492	617.394	211.931	0.0189472	0	0.141683	0	0.0222429	161.837	0.10093	0.370216	0.390277	505.678	4.76561	0	45.3235	20.2609	0	2148.66	1.02476	252.309	0.268034	387.141	1.18904	260.695	41.4339	149.187	1837.91	2616.77	0.0410575	0.141277	0.606816	0.115134	3.82245	719.037
313	0.126331	1.01859	0.158812	0	0.561039	24.1881	0	19.4926	0.0501223	0.0632063	0.0563834	0.262555	2.14396	2.36081	136.033	617.394	211.931	0.0233286	0	0.126085	0	0.0217376	42.9472	0.114894	0.521799	0.339863	104.232	24.8166	0	1.09087	20.5624	0	3202.83	0.324416	251.593	1.21636	328.826	6.19794	386.7	36.4965	171.369	1837.91	2616.77	0.0503746	0.217636	4.2048	0.12197	9.74758	1422.3
314	0.183635	3.26274	0.359976	0	6.86988	22.0277	0	21.4572	0.110553	0.187438	0.131173	0.740791	2.17975	14.9224	124.514	617.394	211.931	0.039337	0.380278	0.248194	0.114502	0.0552254	155.602	0.197299	1.27135	0.35772	173.662	1.90256	0	59.3266	23.2929	0.117063	2964.67	0.819895	254.379	0.555054	12.6477	2.1617	372.511	158.406	727.979	1837.91	2616.77	0.094628	1.17715	0.666984	0.34596	3.88637	796.843
315	0	19.2635	21.0488	20.8303	28.6114	17.4602	14.7447	65.5541	36.9552	46.2114	21.2511	160.224	0	0	56.2368	617.394	211.931	0	75.002	52.036	65.3785	11.809	550.559	71.986	174.509	0	793.437	121.574	74.9251	107.265	48.5877	53.6754	305.601	128.865	390.041	137.228	190.534	510.435	0	0	947.68	1837.91	2616.77	0	169.726	236.276	139.065	153.036	780.435
316	56.6309	15.8254	19.4023	18.3936	23.9672	15.1372	12.4467	59.3552	31.4697	38.8924	19.632	135.371	85.56	136.442	59.2085	617.394	211.931	0	61.3359	44.3169	58.2191	10.2976	523.076	59.1156	145.352	131.443	800.507	117.836	65.6165	95.9853	44.1217	39.6812	268.891	104.643	384.383	119.488	239.183	450.906	222.238	335.535	844.768	1837.91	2616.77	0	144.02	211.847	123.368	102.439	699.677
317	0.133014	0.108819	0.106956	0	0.303676	26.0878	0	1.17927	0.0650315	0.0407894	0.0385918	0.127532	1.31355	2.55421	147.728	617.394	211.931	0.0431815	0	0.0601341	0	0.0309976	0.170484	0.263047	2.50135	0.672409	534.981	11.6518	0	22.7117	20.4445	0.23255	2113.5	0.293321	248.25	0.141143	0.141014	0.455659	250.711	158.533	767.006	1837.91	2616.77	0.129468	0	0.174994	0	0.13946	2836.37
318	0.193422	0.100245	0.0871528	0	0.227923	26.1401	0	0.973469	0.0564187	0.0440282	0.0376424	0.155457	1.3018	2.53951	147.846	617.394	211.931	0.042639	0	0.0713597	0	0.0280298	0.0891824	0.156988	525.41	0.948375	1112.28	8.25514	0	16.2644	12.9548	0.231627	726.041	0.201233	246.797	0.15553	0.139753	0.549467	73.7833	159.061	763.98	1837.91	2616.77	0.127966	0	0.194611	0.108454	0.06433	2322.21
319	0.173894	0.120123	0.107536	0	0.279561	26.0819	0	1.26674	0.0686816	0.0530423	0.0414633	0.185002	1.31361	2.56117	147.642	617.394	211.931	0.0484893	0	0.0792981	0	0.0316726	0.249101	0.255524	0.693888	0.583476	507.492	11.1716	0	22.9302	19.068	0.230768	2199.16	0.321444	248.74	0.148958	0.154469	0.488953	256.355	143.047	768.933	1837.91	2616.77	0.145135	0	0.19256	0	0.347704	1368.58
320	0.0365808	0	0	0	0	26.2604	0	0.696151	0	0.0105718	0	0	1.32778	2.36498	148.102	617.394	211.931	0.00641613	0	0	0	0	0	0	0	161.144	1398.99	5.5637	0	0	10.9321	0	16.7416	0	246.347	0.0398244	0	0.0942418	19.4562	157.191	758.686	1837.91	2616.77	0.015671	0	0.0318138	0	0	2317.7
321	0.151972	0.0897081	0.0718608	0	0.228449	26.1244	0	1.19055	0	0.0382514	0	0.139576	1.32878	2.50292	147.705	617.394	211.931	0.0311998	0	0.0697579	0	0.0216028	196.502	0.160054	0.2943	0.495085	1045.2	9.34679	0	20.6671	12.767	0.163373	896.253	0.171987	246.777	0.117135	0.111612	0.402947	90.2811	158.455	764.389	1837.91	2616.77	0.0935306	0	0.150446	0	0.0507843	1915.19
322	0.147868	0.0963059	0.100651	0	0.334311	26.0882	0	1.17621	0.0685633	0.0478935	0.0370532	0.1698	1.31792	2.60906	147.756	617.394	211.931	0.0514393	0	0.0825377	0	0.0290544	129.85	0.281285	1.27553	0.51071	324.317	11.432	0	27.4028	21.9037	0.177162	2623.94	0.30484	249.058	0.120521	0.150447	0.382218	319.06	39.527	851.744	1837.91	2616.77	0.153741	0	0.160627	0	1.58167	312.704
323	0.0584498	0.0545712	0	0	0	26.2389	0	0.682364	0	0.0204512	0	0.0710074	1.30913	2.41732	148.072	617.394	211.931	0.0150398	0	0.0336165	0	0.0138338	635.605	0	0.169433	0.181177	1384.75	5.00083	0	8.90529	14.0491	0	26.8827	0	246.38	0.0565249	0.0345071	0.145221	19.7662	36.9738	872.493	1837.91	2616.77	0.0449413	0	0.034281	0	0.0132941	0.457174
324	0.11749	0.0983835	0.105017	0	0.307508	26.1032	0	1.09076	0.0608023	0.0447171	0.0368356	0.152169	1.29952	2.53774	147.813	617.394	211.931	0.0350996	0	0.0670968	0	0.0284784	188.469	0.258701	0.670238	0.443788	422.393	12.0239	0	24.8401	21.4965	0.196787	2384.76	0.263791	248.491	0.125469	0.129701	0.398088	283.649	146.504	771.299	1837.91	2616.77	0.10477	0	0.151712	0	0.257414	546.025
325	0.128657	0.116848	0.0973137	0	0.279616	26.0939	0	1.21056	0.0601813	0.04438	0.0395837	0.150684	1.30488	2.53428	147.672	617.394	211.931	0.0377204	0	0.0734414	0	0.0290204	199.001	0.200063	0.563627	0.542097	600.704	10.6793	0	19.9604	18.8373	0.257878	1966.66	0.25412	247.502	0.134722	0.137	0.434953	228.977	157.633	758.692	1837.91	2616.77	0.112809	0	0.168883	0	0.0841705	900.333
326	0.113885	0.0922748	0.0883906	0	0.257151	26.1046	0	1.22798	0.0530622	0.0356509	0.0319213	0.115181	1.3134	2.51253	147.698	617.394	211.931	0.0341751	0	0.0523002	0	0.0259316	0.234313	0.216802	87.4204	0.41655	523.085	11.1605	0	23.5997	20.4814	0.157027	2142.14	0.233036	248.214	0.105757	0.114036	0.325742	255.152	124.471	793.937	1837.91	2616.77	0.102485	0	0.124894	0	0.139109	0.728488
327	0.114272	0.108392	0.0796598	0	0.244855	26.1297	0	1.05054	0.0507338	0.0405938	0.0323307	0.144613	1.29888	2.501	147.856	617.394	211.931	0.032316	0	0.0695509	0	0.0241544	0.118819	0.16711	0.379065	0.400641	1191.82	6.9809	0	13.3454	12.4638	0.20373	529.831	0.183426	246.759	0.114796	0.110059	0.380197	53.4824	158.282	764.685	1837.91	2616.77	0.0913858	0	0.15697	0	0.0575677	270.849
328	0.127581	0.104674	0.106518	0	0.309513	26.0688	0	1.33389	0.0649501	0.0411615	0.0362635	0.131887	1.31942	2.56586	147.649	617.394	211.931	0.048057	0	0.0579328	0	0.0286641	3.54635	0.287973	6.0138	0.472922	536.326	11.2845	0	24.6701	20.3082	0.180788	2097.57	0.286374	248.1	0.143501	0.14118	0.467756	250.165	37.5836	871.035	1837.91	2616.77	0.144235	0	0.17172	0	0.132679	1.96042
329	0.183366	0.0789085	0	0	0	26.2147	0	0.742791	0	0.0865221	0	0.386146	1.29688	2.45464	148.023	617.394	211.931	0.0364433	0	0.209796	0	0.0190274	224.233	0	0.28272	0.332211	1375.99	4.48356	0	9.49419	12.2624	0.127689	55.6025	0	246.474	0.0996001	0.0326578	0.345471	20.804	158.926	769.63	1837.91	2616.77	0.0643404	0	0.103791	0	0.0530789	1.13154
330	0.226051	0.107131	0.0749674	0	0.21872	26.1271	0	1.15592	0.0500127	0.0597391	0.0366812	0.246998	1.31846	2.49243	147.696	617.394	211.931	0.0325774	0	0.12716	0	0.0251896	0.0374271	0.142791	3.62188	0.496739	1336.22	6.01446	0	10.9456	13.646	0.162268	141.772	0.175996	246.55	0.133582	0.120377	0.46583	23.844	159.348	778.634	1837.91	2616.77	0.0931922	0	0.168954	0	0.0645521	603.757
331	0.121634	0.0888697	0.0877696	0	0.315332	26.1057	0	1.12599	0.0631334	0.0388713	0.0329026	0.133212	1.31371	2.58385	147.818	617.394	211.931	0.0468548	0	0.0648919	0	0.0265166	0.597248	0.267856	0.928305	0.638453	344.452	10.7282	0	29.2785	21.9135	0.196774	2575.62	0.289231	248.861	0.121249	0.13596	0.409569	310.086	154.133	759.403	1837.91	2616.77	0.139884	0	0.170114	0	0.815342	1808.3
332	0.148765	0.090158	0.0808661	0	0.283835	26.1072	0	1.16207	0.0604279	0.0357414	0.0322881	0.116049	1.32098	2.57186	147.77	617.394	211.931	0.0439582	0	0.0578228	0	0.0247751	173.078	0.233927	1.1922	0.369531	560.327	9.43535	0	26.6912	20.0133	0.129634	2044.68	0.258644	247.95	0.0981007	0.127924	0.2983	238.338	37.6409	866.576	1837.91	2616.77	0.131245	0	0.129629	0	0.105995	0.909323
333	2.68931	0.152335	46.4265	0	0	0	0.0400021	0.495147	0.104777	0.21823	0.100592	0.956921	1.24672	2.74631	148.152	617.394	211.931	0.0898547	0.332388	0.292053	0.311102	0.0468579	187.181	0.16607	0.400423	2.26374	991.506	177.677	0	0.259843	0.108934	0.288525	12.1102	0.39235	246.792	291.741	0.398968	1080.25	18.3823	35.3897	518.512	1837.91	2616.77	0.216008	534.685	186.314	602.34	236.414	77.9375
334	3.00436	0.460984	45.9787	0	0.192031	0.103046	0.0535064	0.813732	0.158415	0.220592	0.132822	1.03327	1.26921	2.84381	147.471	617.394	211.931	0.122982	0.230768	0.356292	0.393145	0.0554571	200.869	0.23757	0.578724	2.75823	1333.74	61.0184	0	0.36579	0	0.441299	11.5314	0.557306	247.014	132.502	0.651084	479.893	18.2251	46.8799	555.139	1837.91	2616.77	0.279166	1.22165	74.2196	683.816	94.2895	37.8039
335	0.591749	0.0368012	46.5587	0	0	0	0	0.319086	0	0.0649463	0	0.30062	1.25332	2.45855	148.543	617.394	211.931	0.0422668	0	0.1368	0	0.0153539	179.959	0	0.11338	0.684444	85.6489	560.242	0	0	0	0.189175	11.8479	0	246.428	200.108	0.133709	786.892	19.0701	370.304	1701.84	1837.91	2616.77	0.0544841	542.158	209.638	0.379548	285.067	64.6923
336	3.12079	0.235698	46.3383	0	0.128202	0	0.0486616	0.599185	0.133192	0.246486	0.119923	1.11864	1.24817	2.82916	147.942	617.394	211.931	0.110905	0.293306	0.403775	0.370017	0.0521436	185.383	0.203508	0.49401	2.74356	490.521	410.46	0	0	0	0.534895	10.69	0.493982	246.866	194.135	0.623824	705.292	19.1691	368.706	1593.04	1837.91	2616.77	0.244716	1.14178	113.173	996.12	152.796	21.8209
337	2.56034	0.108159	46.4575	0	0	0	0	0.453605	0.0733898	0.146124	0.0682572	0.676441	1.25098	2.59971	148.276	617.394	211.931	0.072626	0.178587	0.235995	0.219732	0.0347859	169.397	0.117004	0.286571	1.52241	1377.63	40.6739	0	0	0	0.277404	12.7417	0.275135	246.603	176.57	0.294476	639.249	19.144	17.7834	344.45	1837.91	2616.77	0.119067	0.324273	98.6385	913.589	129.758	65.8422
338	2.51395	0.148865	46.4954	0	0.127674	0	0.0593425	0.487015	0.165457	0.3763	0.146826	1.59924	1.22515	2.9475	148.157	617.394	211.931	0.136591	0.746841	0.393705	0.426498	0.0626185	182.326	0.255965	0.615853	2.74397	979.519	184.6	0	0.338724	0.11373	0.423728	11.0474	0.60278	247.06	273.252	0.639243	1026.7	18.0973	26.1296	479.436	1837.91	2616.77	0.335818	526.899	202.297	478.82	252.102	112.168
339	2.57872	0.331528	46.1303	0	0.16678	0	0.0521784	0.71398	0.141573	0.225876	0.130178	1.05341	1.26504	2.82103	147.708	617.394	211.931	0.117516	0.244673	0.353038	0.406995	0.0545698	178.566	0.222514	0.538258	2.64711	981.207	182.945	0	0.314816	0.101949	0.329827	12.5208	0.518036	246.936	143.511	0.527388	503.043	19.6527	58.1386	1299.33	1837.91	2616.77	0.285816	1.04932	47.7905	791.593	57.5403	22.8064
340	3.70739	0.284807	46.2594	0	0.144001	0	0.0508962	0.652013	0.134005	0.212022	0.124273	0.977034	1.25629	2.85927	147.813	617.394	211.931	0.110559	0.211665	0.352386	0.37343	0.0556628	187.809	0.209848	0.507693	3.37471	87.4777	558.978	0	0	0	0.376163	10.5273	0.508714	246.915	146.536	0.642778	555.102	18.7101	433.422	2177.89	1837.91	2616.77	0.279374	1.13672	129.636	682.885	163.862	69.1441
341	1.7044	0.359359	46.096	0	0.174968	0.0988699	0.0476063	0.733633	0.128294	0.164601	0.128812	0.788419	1.27829	2.84441	147.579	617.394	211.931	0.108375	0.156347	0.251586	0.334916	0.0554242	195.323	0.209314	0.506933	2.32129	1392.06	30.738	0	0.301563	0.103792	0.209009	12.3717	0.463626	246.888	89.8684	0.568771	300.305	18.8858	41.1242	862.046	1837.91	2616.77	0.29687	0.383516	1.16485	540.506	0.694161	14.2869
342	3.74331	0.261548	46.3007	0	0.142546	0	0.0546471	0.634319	0.150448	0.289819	0.131981	1.26755	1.24935	2.87337	147.878	617.394	211.931	0.124492	0.455603	0.380602	0.402125	0.0568627	183.626	0.218563	0.527423	3.10829	1394.83	27.5107	0	0.371866	0.185254	0.502582	13.0627	0.534935	246.926	175.185	0.499967	634.911	18.9194	19.8757	308.574	1837.91	2616.77	0.283421	1.00663	99.1084	903.569	129.89	82.5588
343	0.307545	99.94	2.97639	0	0.337865	0.249793	0.0825894	1.65071	0.121056	1.12052	0.188475	5.60683	1.49595	35.1119	0.319922	617.394	211.931	0.270008	0.331259	3.67978	0.517113	0.132901	216.615	0.344154	0.834612	0.753053	0.510553	51.9874	0	0.750131	0.46502	0.286128	2669.82	0.498314	252.767	18.8917	359.155	98.8693	1477.36	284.212	7.46396	1837.91	2616.77	0.421106	1.30943	70.278	2.95042	56.301	6.39018
344	1.84958	2.34567	9.38664	0.988899	2.50041	2.06225	0.507485	150.084	1.05426	5.02142	1.62587	24.6477	93.1978	14.1205	28.6883	617.394	211.931	1.6372	1.82471	15.4836	3.34623	0.548961	228.407	2.30371	5.7488	4.93487	312.614	101.318	2.86506	6.60508	3.90322	1.66567	72.4917	3.97397	251.894	133.939	6.71305	707.052	85.1303	601.666	47.5436	1837.91	2616.77	3.26105	6.15163	509.306	9.28333	499.954	117.43
345	21.7221	42.9394	10.3997	6.01801	11.5902	6.39978	4.5788	53.9963	10.1253	25.8115	18.8126	122.856	29.7567	51.0774	0	617.394	211.931	10.1643	15.8909	69.4971	21.572	6.13189	390.37	17.1776	41.4673	51.9687	0	88.1112	21.4699	56.3033	38.766	15.08	1913.43	34.6177	261.832	54.196	924.94	240.047	252.169	168.432	0	1837.91	2616.77	21.0025	39.2478	126.621	55.7478	37.0582	372.96
346	0.311749	0.11526	7.73413	0	0.535967	0.365847	0.078046	178.227	0.148733	18.6216	0.331842	99.1783	112.147	5.48096	0.48898	617.394	211.931	6.50142	0.311409	72.0175	0.480132	5.07341	298.115	0.317089	0.787568	0.740841	525.367	14.8334	0	0.669136	0.385698	0.300889	1650.07	0.571429	248.663	69.6657	1.09575	246.938	1088.87	478.17	682.764	1837.91	2616.77	0.379786	1.52318	28.8581	373.75	0.23777	8.2076
347	0.264866	0.0898996	5.94517	0	0.274306	0.248728	0.0721968	175.354	0.0623795	4.80359	5.45773	16.5859	175.516	3.03692	0.775277	617.394	211.931	0.202437	0.694946	1.15251	26.0965	0.0210798	235.327	0.291757	0.702331	0.706968	0.174878	47.2914	0	0.480851	0.274887	0.315675	2784.35	0.191368	268.444	112.493	464.11	375.838	1507.21	183.94	0.318583	1837.91	2616.77	0.369424	2.08835	1.95993	673.349	0.064286	7.92605
348	0.361206	99.3419	3.47029	0	0.435636	0.291196	0.0875454	1.53847	0.17809	17.1967	0.538528	91.517	1.55331	35.2935	0.624774	617.394	211.931	4.92558	0.311212	66.4357	0.490801	0.127583	307.8	0.354451	0.870798	0.802532	101.609	53.6596	0	0.939393	0.816386	0.304867	2374.85	0.847512	252.781	31.0359	540.089	108.93	1189.07	251.02	2.25559	1837.91	2616.77	0.455265	1.11508	10.9906	168.561	0.29054	8.54273
349	0.355458	0.244341	22.8573	0	0.414182	0.38111	0.0948193	1.50967	0.162151	1.1331	90.2811	5.59866	1.73256	34.8129	2.96792	617.394	211.931	0.287258	0.356696	3.5193	0.798606	0.0520759	227.015	0.384343	0.9169	0.854966	0.351629	102.06	0	1.0394	0.641672	0.308063	718.024	0.621107	247.37	8.22873	1176.78	42.6714	857.599	559.271	20.8648	1837.91	2616.77	0.478249	1.11873	30.0377	1.15727	1.10793	138.267
350	0.353992	0.148674	23.948	0	0.63937	0.5646	0.091022	0.593222	0.0788511	17.8614	92.3936	95.1907	1.43073	35.5675	0.631169	617.394	211.931	0.434142	0.220554	69.3138	0.283621	0.033833	318.097	0.354376	0.87619	0.85983	1177.07	6.80632	0	1.43572	0.601123	0.271615	8.50577	0.251317	247.089	56.8013	0.248436	302.246	20.2115	881.03	20.7534	1837.91	2616.77	0.487335	0.836098	220.012	0.797978	173.672	25.9238
351	0.28888	0.466499	22.1696	0	0.303934	0.404346	0.0697341	0.930004	0.0823156	0.314817	0.074276	1.23033	1.42163	31.4215	131.772	617.394	211.931	0.150406	0.331389	0.348096	0.805736	0.0769824	216.741	0.283804	0.693029	0.679291	0.0381973	113.187	0	0.658761	0.436306	0.265249	847.981	0.291783	246.951	82.4496	384.009	438.009	567.628	471.72	48.6556	1837.91	2616.77	0.386757	1.20205	318.104	3.28071	328.605	9.01972
352	0.252156	0.213351	22.3884	0	0.409198	0.439382	0.0677684	10.2964	0.143493	1.1669	85.0801	5.72676	6.94353	33.0679	3.50409	617.394	211.931	0.272415	0.310344	3.53445	1.05905	0.432722	232.949	0.266526	0.658794	0.61712	331.986	58.7987	0	0.780544	0.539033	0.224991	1951.49	0.815963	251.859	11.4739	413.93	58.9995	635.94	338.935	68.4143	1837.91	2616.77	0.374784	1.025	40.6219	4.59564	34.2598	5.2425
[truncated: 3,352 more columns]

## Sheet: raw_indicator_scores
	Indicator
	Min - Equality - Cost	Min - Equality - Jobs	Min - Equality - Land	Min - Equity - Cost	Min - Equity - Jobs	Min - Equity - Land	Min - Utilitarian - Cost	Max - Utilitarian - Jobs	Min - Utilitarian - Land
Unit	Difference in cost (EUR)	Absolute difference in jobs (FTE)	Difference in land area (km2)	Absolute percent difference	Absolute percent difference	Absolute percent difference	EUR	Total jobs (FTE)	Total land area (km2)
Candidate design	-	-	-	-	-	-	-	-	-
1	4.27958e+11	2.5892e+06	15306.6	165.406	81.8009	65.2414	8.05335e+11	3.81891e+06	23354.1
2	4.65914e+11	1.79577e+06	14156.4	170.702	71.7171	65.1143	8.06938e+11	3.54902e+06	21085.9
3	4.44234e+11	1.60935e+06	19225.7	167.07	60.722	64.5711	8.2886e+11	4.63391e+06	29313.2
4	4.47875e+11	1.62286e+06	19353.1	167.124	60.7355	65.3386	8.29876e+11	4.63438e+06	29335.8
5	4.94931e+11	2.71299e+06	22452.3	172.652	74.206	72.0675	8.10269e+11	4.75545e+06	30164.1
6	5.08181e+11	1.87725e+06	13728.1	178.8	76.2249	67.2407	8.48087e+11	3.46297e+06	19667.5
7	5.40051e+11	1.32231e+06	11593.4	176.357	62.4949	57.7703	8.24004e+11	3.30508e+06	19580.2
8	5.22594e+11	1.75075e+06	13020.4	179.653	71.8623	69.2845	8.53727e+11	3.24438e+06	18056.8
9	4.57951e+11	1.45866e+06	10712.5	173.328	66.4141	58.9584	8.0175e+11	2.99046e+06	17670.6
10	5.46263e+11	1.84959e+06	12310.6	179.09	75.323	65.3377	8.5152e+11	3.26217e+06	18141.1
11	5.11129e+11	2.01715e+06	11341.6	177.101	95.3665	69.2456	8.10581e+11	2.85632e+06	16115.6
12	5.98362e+11	1.85126e+06	8962.8	177.731	77.4349	56.6748	8.59138e+11	2.91959e+06	15386.5
13	4.4977e+11	1.64584e+06	19425.5	167.256	60.8841	66.2773	8.29138e+11	4.6118e+06	29164.7
14	4.15045e+11	1.55543e+06	17767.4	166.008	53.682	69.1131	8.11168e+11	4.1841e+06	25583.9
15	5.04677e+11	2.92935e+06	22033.9	175.572	82.0438	82.977	8.62803e+11	4.36363e+06	25733.8
16	5.25936e+11	1.42163e+06	10450.1	179.813	65.1158	58.8332	8.51042e+11	3.13549e+06	17007.4
17	4.48806e+11	1.53734e+06	12616.2	170.593	74.3748	63.7182	8.02923e+11	3.18339e+06	19181.2
18	4.99436e+11	3.12466e+06	22520.3	175.552	82.1103	82.6535	8.63849e+11	4.49071e+06	26412.1
19	5.07253e+11	1.3789e+06	10103.9	180.879	73.9755	61.5722	8.33876e+11	2.89369e+06	15877.9
20	4.45488e+11	1.61558e+06	19088.4	167.163	61.215	64.9489	8.2761e+11	4.53532e+06	28954.9
21	5.09638e+11	1.43085e+06	10111.1	180.202	73.1404	60.7549	8.34852e+11	2.86521e+06	15661.4
22	4.50381e+11	2.39286e+06	11357.4	161.412	81.8909	51.7136	8.5757e+11	3.74252e+06	21623.2
23	4.76198e+11	1.57626e+06	9985.19	174.376	73.8199	59.3472	8.09088e+11	2.87794e+06	16363.7
24	4.98964e+11	3.10253e+06	22507.4	174.942	82.4958	82.9449	8.65681e+11	4.45575e+06	26324.6
25	5.086e+11	1.59267e+06	12343.3	171.85	68.6505	60.7528	8.04303e+11	3.3375e+06	19718.9
26	5.98098e+11	1.84624e+06	8997.84	177.739	77.3787	56.6771	8.60145e+11	2.92832e+06	15420.3
27	5.76086e+11	1.6712e+06	10070.9	178.792	81.1101	61.2819	8.51816e+11	2.96253e+06	15955.1
28	4.25257e+11	1.67369e+06	14130	162.717	68.32	64.3989	7.90255e+11	3.53926e+06	21165.5
29	5.00891e+11	3.14317e+06	22693.1	174.927	83.2196	84.2775	8.65219e+11	4.42904e+06	26139.9
30	5.86499e+11	1.6888e+06	10234.6	179.623	75.4745	65.3194	8.53321e+11	2.85706e+06	15162.7
31	5.28804e+11	1.96318e+06	12265.4	177.486	78.5589	71.6956	8.38148e+11	3.03374e+06	16848.8
32	4.81817e+11	1.78161e+06	20826.5	167.104	60.5736	68.9278	8.75841e+11	4.96855e+06	29854.4
33	5.26621e+11	2.72361e+06	20867.7	174.331	78.1655	80.7259	8.61944e+11	4.26372e+06	25029.9
34	5.15343e+11	1.48415e+06	10588.8	175.935	75.9439	61.9189	8.29866e+11	2.90308e+06	16196.6
35	5.26061e+11	1.79915e+06	11077	176.277	81.3655	60.4098	8.10461e+11	3.05148e+06	17544
36	5.24462e+11	1.25458e+06	9342.04	178.654	72.1715	58.633	8.09862e+11	2.74783e+06	15346.7
37	5.81954e+11	1.5868e+06	15790.8	180.4	67.6189	67.5283	8.08204e+11	3.74947e+06	22707
38	5.31414e+11	1.76257e+06	12382	178.384	74.9915	63.332	8.53165e+11	3.33974e+06	18670.5
39	5.15151e+11	1.68841e+06	11309.6	180.231	72.6758	61.5475	8.4793e+11	3.19679e+06	17746.9
40	5.59798e+11	1.52458e+06	13479.5	180.082	66.2949	63.6317	8.15942e+11	3.43056e+06	20563.7
41	5.768e+11	1.5088e+06	13027.3	180.514	66.7246	59.5241	8.1843e+11	3.54421e+06	21354.9
42	5.27576e+11	1.56821e+06	10431.5	178.001	76.2171	60.1155	8.49993e+11	3.00334e+06	16406.1
43	5.53727e+11	2.28489e+06	13066.5	180.164	91.1752	69.5918	8.49879e+11	3.26248e+06	18192
44	5.15388e+11	1.4842e+06	10590.7	175.933	75.9478	61.9325	8.29868e+11	2.90303e+06	16196.2
45	5.50471e+11	1.7915e+06	11707.3	178.12	84.8439	65.873	8.55236e+11	3.12892e+06	17205.3
46	4.93223e+11	1.6675e+06	17283.2	179.245	64.8989	67.7826	8.01818e+11	3.97992e+06	24461.4
47	5.37774e+11	1.83853e+06	13084.3	179.058	76.8369	69.2054	8.46861e+11	3.31205e+06	18405.7
48	5.25789e+11	2.07877e+06	13273.3	178.679	81.9491	75.4149	8.38807e+11	3.13524e+06	17489.9
49	5.65017e+11	1.39501e+06	13814.6	181.31	66.0785	63.0081	8.07688e+11	3.54491e+06	21185.9
50	5.00683e+11	1.7641e+06	11165	175.835	83.8904	63.6657	8.17487e+11	2.95349e+06	16782.4
51	5.01354e+11	1.99376e+06	17794.2	169.221	66.6906	74.3775	8.07442e+11	3.92781e+06	23799.5
52	5.28342e+11	1.79225e+06	18580.2	179.409	62.7271	71.7815	8.04008e+11	4.1053e+06	25293.7
53	5.6549e+11	1.82345e+06	11303.2	176.69	76.1414	65.643	8.52212e+11	3.08703e+06	16833.7
54	5.31451e+11	1.76251e+06	12381.4	178.385	74.989	63.3321	8.53173e+11	3.33964e+06	18669.5
55	5.97916e+11	1.84249e+06	9012.93	177.75	77.2969	56.6372	8.60444e+11	2.9322e+06	15439
56	5.42382e+11	1.67384e+06	12938.4	179.005	71.5524	65.4165	8.54449e+11	3.41766e+06	19019.9
57	4.67481e+11	1.62512e+06	12627.4	178.415	75.079	66.3816	8.15395e+11	3.15856e+06	18268.1
58	5.55014e+11	2.32081e+06	13328.6	180.205	92.1909	70.3526	8.50152e+11	3.28708e+06	18362.4
59	4.93652e+11	1.49349e+06	11129.1	178.004	69.0381	61.7897	8.32263e+11	3.07065e+06	17255.9
60	5.53615e+11	1.57693e+06	10196.7	178.562	75.75	58.8201	8.51808e+11	3.05808e+06	16669.7
61	5.65539e+11	1.82362e+06	11304.1	176.69	76.1371	65.6407	8.52235e+11	3.08737e+06	16835.6
62	4.5106e+11	1.58115e+06	12060.9	178.335	68.7299	65.7316	7.99918e+11	2.99791e+06	17932.7
63	5.12709e+11	1.48045e+06	10492.6	178.114	75.5291	61.2645	8.35497e+11	2.92667e+06	16207.7
64	5.97402e+11	1.76957e+06	9024.17	179.019	75.1791	57.6686	8.60997e+11	2.90915e+06	15258.7
65	5.26867e+11	1.40349e+06	10788.9	179.613	68.6953	61.9451	8.33412e+11	3.01907e+06	16804.1
66	5.4113e+11	1.89791e+06	12355.5	179.128	78.2948	71.7196	8.3697e+11	3.04287e+06	16967
67	4.21187e+11	1.87727e+06	12576.1	175.819	84.7198	65.9591	8.0181e+11	3.09058e+06	18553.3
68	5.49691e+11	1.8868e+06	10010	180.017	85.3302	57.1245	8.28154e+11	3.0035e+06	16763.6
69	4.44282e+11	1.60573e+06	19061.7	167.096	60.6167	65.5933	8.28122e+11	4.59797e+06	28802.6
70	4.46338e+11	1.61651e+06	19300.8	167.052	60.8275	64.8224	8.31472e+11	4.64246e+06	29373.3
71	4.71201e+11	1.47264e+06	10411.4	177.066	71.5558	58.3159	8.14669e+11	2.99134e+06	17080.8
72	5.87258e+11	1.52507e+06	16090.6	181.805	67.6092	66.0122	8.1076e+11	3.87536e+06	23641
73	5.78451e+11	1.56409e+06	12397.6	181.254	75.0455	65.1332	8.14991e+11	3.09945e+06	18264.7
74	5.7615e+11	1.671e+06	10068.2	178.792	81.1156	61.28	8.51836e+11	2.96272e+06	15955.8
75	5.20069e+11	1.46208e+06	16127.9	178.021	60.6177	68.0675	8.02347e+11	3.7991e+06	23175.8
76	4.63072e+11	1.55456e+06	11851.2	171.224	78.9365	61.1764	8.00576e+11	3.10014e+06	18383
77	5.039e+11	1.43086e+06	10633.5	177.601	74.4977	61.7361	8.2711e+11	2.89642e+06	16284.2
78	4.00917e+11	2.2765e+06	19028.7	173.878	62.4249	66.6133	8.45351e+11	4.53764e+06	27488
79	5.67479e+11	1.7215e+06	10519.1	176.391	74.5111	63.3745	8.404e+11	2.96964e+06	16212
80	5.57919e+11	1.86674e+06	11559.3	175.158	81.8314	60.5979	8.25231e+11	3.19215e+06	18232.1
81	5.34284e+11	1.57547e+06	11446.1	172.455	71.3458	59.7645	8.04391e+11	3.17555e+06	18568.5
82	5.38715e+11	2.24474e+06	13075.8	179.403	89.6361	69.2388	8.62e+11	3.32371e+06	18360.4
83	5.03676e+11	1.4512e+06	10656.6	180.923	72.7203	61.0459	8.28788e+11	3.00136e+06	16860.1
84	5.53108e+11	1.82689e+06	12300.6	179.113	75.3314	65.356	8.51376e+11	3.25007e+06	18054.6
85	4.63541e+11	2.01826e+06	25290.1	170.117	62.5165	72.4583	8.21989e+11	5.37444e+06	34477
86	5.25091e+11	2.26667e+06	17261.8	178.533	72.6284	63.1019	8.15359e+11	4.24808e+06	26291.4
87	5.02621e+11	1.91706e+06	14592.1	177.404	70.3097	75.4419	8.1791e+11	3.30645e+06	19245.2
88	5.58167e+11	1.60769e+06	10291	175.957	83.3256	62.6198	8.40774e+11	2.8507e+06	15459.6
89	4.99071e+11	1.50354e+06	10101.4	178.915	76.1411	58.7977	8.15881e+11	2.91339e+06	16489.5
90	5.43244e+11	1.73793e+06	15636.5	177.853	67.4192	66.9876	8.15844e+11	3.7755e+06	22943
91	5.20431e+11	1.98842e+06	13105.5	178.753	80.7829	71.817	8.58472e+11	3.23692e+06	17796.5
92	5.54984e+11	1.15353e+06	10724.5	181.639	63.8402	56.3259	8.18483e+11	3.12574e+06	18317.5
93	4.98937e+11	3.10257e+06	22507.6	174.941	82.4965	82.946	8.65682e+11	4.45574e+06	26324.5
94	5.28151e+11	1.59185e+06	9809.4	180.317	74.6741	63.4967	8.3543e+11	2.75719e+06	14936.9
95	5.19977e+11	1.74326e+06	13109.6	176.079	73.8021	62.1904	8.20162e+11	3.39946e+06	20317
96	5.89341e+11	1.45186e+06	10437.3	179.434	71.4685	62.6451	8.50088e+11	2.94853e+06	15963.2
97	5.70378e+11	1.63492e+06	11088.1	177.399	77.5673	69.0555	8.49362e+11	2.93526e+06	15828.7
98	5.9209e+11	1.82841e+06	9124.85	177.579	76.5672	56.7905	8.60184e+11	2.94948e+06	15595.6
99	4.04808e+11	2.30633e+06	18581	160.966	71.7764	69.5927	8.5773e+11	4.31482e+06	25823.1
100	4.76438e+11	1.81326e+06	14318.7	176.37	74.5503	67.0923	8.19699e+11	3.44971e+06	20414.6
101	5.00891e+11	3.14317e+06	22693.1	174.927	83.2196	84.2775	8.65219e+11	4.42904e+06	26139.9
102	5.19876e+11	1.79646e+06	12222.1	176.539	79.5412	66.7755	8.54519e+11	3.20391e+06	17715.9
103	4.16638e+11	1.43492e+06	18183.2	166.597	60.7166	61.3866	8.11219e+11	4.51341e+06	28516.2
104	3.74758e+11	1.51305e+06	16967	163.462	52.2434	69.4654	7.99859e+11	3.79368e+06	23936.3
105	5.38792e+11	2.04759e+06	12526.3	178.23	82.8764	71.7279	8.37775e+11	3.08453e+06	17152.1
106	5.54398e+11	1.79997e+06	12300.4	179.131	75.2358	65.2197	8.51729e+11	3.25574e+06	18082.3
107	4.38828e+11	1.5707e+06	19118	167.016	60.4996	63.6101	8.25842e+11	4.62967e+06	29307.2
108	4.98181e+11	3.09698e+06	22468.6	174.869	82.1745	82.6323	8.66024e+11	4.45958e+06	26375.6
109	5.22965e+11	1.9456e+06	12234.6	177.611	78.4578	70.7056	8.34875e+11	3.07676e+06	17014.6
110	5.91185e+11	1.75361e+06	11155.2	180.725	76.9615	69.8452	8.51474e+11	2.94658e+06	15657.7
111	5.98396e+11	2.08802e+06	11889.6	180.932	80.0945	67.4554	8.39514e+11	3.09775e+06	17262.9
112	5.66858e+11	1.75061e+06	10503.6	180.208	77.3625	66.7284	8.40559e+11	2.81949e+06	15250.3
113	5.22295e+11	1.40268e+06	9825.41	180.206	71.3094	61.4404	8.33007e+11	2.79178e+06	15168.2
114	5.38995e+11	2.18018e+06	13882.9	179.226	84.0799	78.3491	8.37492e+11	3.13551e+06	17610.9
115	5.2817e+11	1.23885e+06	13608.1	175.582	61.4417	62.0605	8.23349e+11	3.4928e+06	21040.9
116	5.42927e+11	2.04497e+06	11791.7	180.041	84.4234	61.5674	8.51228e+11	3.31058e+06	18505.7
117	4.4739e+11	1.61062e+06	19294.3	167.063	60.5987	65.2351	8.30468e+11	4.63714e+06	29304.5
118	5.33449e+11	4.08985e+06	26021.9	165.39	90.6042	80.1416	8.66211e+11	5.20334e+06	31432.3
119	4.20631e+11	1.82913e+06	20786.2	169.876	61.0736	66.0486	8.29713e+11	4.86041e+06	30856
120	5.6497e+11	1.39019e+06	14896.7	181.577	62.3918	65.9716	8.08338e+11	3.62551e+06	21778.4
121	5.39221e+11	2.07334e+06	13788.1	178.783	80.8168	71.4127	8.44799e+11	3.33071e+06	18823.9
122	4.0833e+11	2.30898e+06	18417.1	169.171	81.9811	79.8357	8.0142e+11	3.62044e+06	22304
123	4.70238e+11	2.5853e+06	19945.7	174.887	74.3859	71.8156	8.16808e+11	4.28208e+06	26793.6
124	5.97919e+11	1.84248e+06	9012.33	177.749	77.2991	56.6356	8.60445e+11	2.93214e+06	15438.5
125	5.12398e+11	1.64025e+06	17362.4	172.858	69.6321	64.1752	8.19109e+11	4.18273e+06	25855.9
126	4.4481e+11	1.42803e+06	12465.4	176.944	66.8124	68.319	8.01768e+11	3.03809e+06	18000
127	4.79343e+11	2.48451e+06	15291.5	178.309	88.5447	81.3124	8.28166e+11	3.25955e+06	18713.1
128	4.62596e+11	1.44558e+06	10338	174.216	67.5054	58.559	8.01487e+11	2.91748e+06	17167.2
129	4.57915e+11	4.9267e+06	37638.5	170.706	86.6645	88.4998	8.12466e+11	6.53831e+06	41908.1
130	5.53621e+11	1.57705e+06	10196.4	178.563	75.7547	58.8179	8.5183e+11	3.05818e+06	16669.9
131	4.39863e+11	1.65634e+06	12069.5	170.332	79.5035	61.2068	8.00587e+11	3.13176e+06	18895.2
132	4.94881e+11	1.5939e+06	15607.3	177.388	65.2808	71.4321	8.00581e+11	3.48062e+06	20976.6
133	5.13043e+11	1.57018e+06	11150	178.183	78.4812	62.4241	8.3294e+11	3.07182e+06	17269.3
134	5.65233e+11	1.38415e+06	9798.78	176.837	65.4633	57.4079	8.52531e+11	3.04313e+06	16537.8
135	5.18944e+11	2.77677e+06	20580.5	175.039	81.4248	81.6389	8.62088e+11	4.17289e+06	24389.6
136	5.4344e+11	1.7206e+06	13943.9	179.679	75.2046	65.527	8.07827e+11	3.44531e+06	20415.9
137	5.22382e+11	1.40261e+06	9823.37	180.21	71.3066	61.4318	8.33025e+11	2.79178e+06	15167.6
138	5.61465e+11	1.96326e+06	11141.1	176.801	80.0966	64.5154	8.43508e+11	3.06613e+06	16873.8
139	4.42441e+11	1.90498e+06	12947.7	177.351	82.5618	68.6486	8.12457e+11	3.1981e+06	18676.1
140	4.4802e+11	1.63013e+06	19382	167.202	60.6017	65.9542	8.29219e+11	4.61378e+06	29193
141	4.4203e+11	1.42712e+06	11265	174.27	73.042	63.1565	7.99892e+11	2.9709e+06	17362.6
142	5.87872e+11	1.60061e+06	12544.5	178.235	70.4441	63.9667	8.15595e+11	3.22762e+06	19181.1
143	5.82778e+11	1.90304e+06	11765.6	180.764	80.4836	69.4212	8.51693e+11	3.09917e+06	16726.8
144	4.93838e+11	1.35364e+06	15267.2	178.769	55.7995	71.7397	8.01023e+11	3.4376e+06	20665.8
145	5.54369e+11	1.79961e+06	12300.8	179.132	75.2287	65.2226	8.51696e+11	3.25561e+06	18082
146	5.49265e+11	2.20901e+06	12806.3	179.017	88.1405	75.0317	8.40007e+11	3.04109e+06	16818.7
147	4.35835e+11	1.14284e+06	11097.3	176.664	66.0671	61.5442	8.00653e+11	2.91839e+06	17047.9
148	4.86125e+11	2.16764e+06	13391.3	178.583	88.4052	70.2476	8.10142e+11	3.18768e+06	18568.1
149	5.20862e+11	1.3679e+06	10861.8	179.315	70.0991	60.8391	8.53238e+11	3.12632e+06	17190.3
150	5.13701e+11	1.48e+06	10666.7	175.188	75.1659	61.8467	8.28835e+11	2.91475e+06	16331.9
151	5.66196e+11	1.4914e+06	10031.7	179.169	79.4392	60.8982	8.52172e+11	2.95503e+06	15879.8
152	4.60823e+11	1.57478e+06	10166.3	173.687	72.9713	57.5511	7.98669e+11	2.89186e+06	17158.9
153	5.37443e+11	2.35618e+06	13734.5	180.614	89.3974	76.3423	8.51858e+11	3.18066e+06	17538.3
154	5.54903e+11	1.88726e+06	12832.3	179.327	77.5491	68.4692	8.5134e+11	3.23665e+06	17959
155	4.98958e+11	3.10247e+06	22507.5	174.942	82.4952	82.9452	8.6568e+11	4.45576e+06	26324.6
156	5.291e+11	1.71585e+06	12532.5	176.164	71.9749	70.2884	8.27287e+11	3.0918e+06	17397.9
157	4.70433e+11	1.74012e+06	17233.4	167.95	63.2792	72.5156	8.06721e+11	3.9119e+06	23565.1
158	4.13062e+11	2.30371e+06	18764.4	169.535	80.1237	80.0952	8.03771e+11	3.66949e+06	22653.4
159	5.27148e+11	1.2938e+06	8961.18	176.526	69.3226	53.3881	8.12039e+11	2.84329e+06	15992.3
160	5.49812e+11	1.68567e+06	14322	175.172	70.737	58.3061	8.14147e+11	3.8224e+06	23552.1
161	4.96511e+11	1.49304e+06	11003.2	178.421	75.6747	61.3115	8.10443e+11	3.01463e+06	17352.4
162	4.57214e+11	1.23656e+06	10470.5	173.936	63.0293	57.2503	8.00246e+11	2.93247e+06	17394
163	5.7613e+11	1.67105e+06	10067.8	178.793	81.1192	61.2862	8.51829e+11	2.9627e+06	15955.7
164	5.52316e+11	1.91851e+06	13468.4	178.875	76.6417	71.8266	8.62145e+11	3.31189e+06	18201.3
165	4.9315e+11	1.28066e+06	11202.9	178.102	71.2258	63.3551	8.2694e+11	3.05041e+06	17203
166	5.13405e+11	1.80512e+06	12614	177.43	78.5273	66.573	8.54232e+11	3.26843e+06	18158.6
167	4.98158e+11	3.11043e+06	22537.5	174.644	82.45	82.9131	8.6705e+11	4.4673e+06	26369.7
168	5.41709e+11	1.94171e+06	13489.5	179.01	78.8837	72.0976	8.53232e+11	3.27482e+06	18212.3
169	4.64451e+11	2.19287e+06	14581.3	176.887	88.0152	78.2198	8.01893e+11	3.08071e+06	18406.7
170	5.64168e+11	1.77267e+06	15248.6	180.072	71.6228	61.9331	8.18264e+11	3.92301e+06	23973.2
171	5.56913e+11	1.59225e+06	13984.7	180.738	70.035	64.4667	8.17537e+11	3.49653e+06	21042.4
172	5.22661e+11	1.46981e+06	5552.78	170.449	88.0675	57.2525	8.14275e+11	1.88742e+06	9651.91
173	5.9657e+11	2.23547e+06	13146.7	180.834	84.4656	71.9017	8.60213e+11	3.28997e+06	18130.8
174	4.58133e+11	1.59809e+06	11435.4	171.864	75.97	60.8577	8.02888e+11	3.06199e+06	17958.6
175	4.70534e+11	2.24219e+06	24038.9	171.618	63.7996	77.53	8.29256e+11	4.90215e+06	30959.7
176	5.99133e+11	1.96433e+06	9310.96	170.308	81.9798	59.0163	8.59292e+11	2.91885e+06	15406.5
177	5.4375e+11	1.51301e+06	13445.4	179.457	70.5445	60.8147	8.22983e+11	3.53695e+06	21317.9
178	4.2364e+11	1.43957e+06	10804.7	175.419	72.3648	59.5276	8.03181e+11	2.99129e+06	17444.5
179	5.56854e+11	1.81928e+06	10086.1	178.151	84.484	60.7176	8.23121e+11	2.87345e+06	15944.4
180	5.3744e+11	2.35618e+06	13734.2	180.613	89.3979	76.3423	8.51853e+11	3.1806e+06	17537.9
181	5.50336e+11	1.46571e+06	10620.8	177.248	74.5547	64.0346	8.61451e+11	3.01574e+06	16146.2
182	4.19015e+11	1.91899e+06	13780.5	172.339	82.2633	71.4143	8.00629e+11	3.11975e+06	18752.9
183	5.14033e+11	1.35808e+06	6818.68	170.402	77.9317	55.6374	8.18801e+11	2.19566e+06	11966.5
184	5.78979e+11	1.54762e+06	10651.9	180.916	73.3612	67.997	8.60875e+11	2.89926e+06	15311.9
185	5.44826e+11	2.03013e+06	12272.1	180.655	80.2774	66.5423	8.38425e+11	3.21502e+06	18110.6
186	4.31307e+11	1.57138e+06	10688.6	175.894	65.3797	58.4263	8.01062e+11	2.96102e+06	17570.3
187	5.41187e+11	1.57261e+06	8968.06	176.939	71.2286	57.8518	8.24784e+11	2.76562e+06	15098.9
188	4.56131e+11	1.65047e+06	12109.6	176.327	75.7654	67.2552	8.00557e+11	2.94506e+06	17469.1
189	4.28608e+11	1.17865e+06	10750.7	177.905	69.3039	59.7573	8.00249e+11	2.87058e+06	16960
190	5.46276e+11	1.84955e+06	12310.1	179.091	75.3245	65.3377	8.51521e+11	3.26204e+06	18140.2
191	5.68097e+11	1.90177e+06	11760.9	178.751	82.1251	74.0407	8.39078e+11	2.89913e+06	15802.5
192	5.38926e+11	2.18022e+06	13885.7	179.227	84.0785	78.3607	8.37492e+11	3.13562e+06	17611.8
193	5.5344e+11	1.53299e+06	14112.5	180.126	65.5769	64.8817	8.09621e+11	3.54294e+06	21079.6
194	5.38934e+11	2.18016e+06	13885.9	179.227	84.0775	78.363	8.37496e+11	3.13561e+06	17611.6
195	5.58554e+11	2.59664e+06	22404.6	168.431	78.2395	77.0406	8.02348e+11	4.57314e+06	28541.5
196	4.48319e+11	1.28142e+06	11466	175.742	62.6229	66.3272	8.00254e+11	2.91117e+06	16896.5
197	4.82101e+11	2.85107e+06	27254.7	176.691	73.9827	74.4431	8.09445e+11	5.55459e+06	35215.4
198	4.46576e+11	1.60049e+06	19228.9	167.004	60.3635	65.6103	8.30774e+11	4.60784e+06	29046
199	4.98966e+11	3.10291e+06	22508.9	174.942	82.4991	82.9524	8.65692e+11	4.45571e+06	26324.1
200	5.55698e+11	2.33036e+06	13402.7	180.278	91.2948	71.005	8.50224e+11	3.27929e+06	18300
201	5.35911e+11	3.28654e+06	20143.6	164.716	93.3894	73.6237	8.63867e+11	4.46087e+06	26425.2
202	4.37092e+11	2.32044e+06	13898.5	164.449	82.9579	56.4155	8.05977e+11	3.78213e+06	23092.1
203	6.05641e+11	2.03327e+06	18265.6	181.812	67.2318	71.9281	8.09779e+11	4.03067e+06	24881.6
204	4.85931e+11	2.99532e+06	22157	175.28	81.9159	82.7897	8.62793e+11	4.37841e+06	25907
205	5.19215e+11	2.26402e+06	19221.7	174.254	72.0118	68.7384	8.14022e+11	4.30217e+06	26970.9
206	4.99479e+11	1.81626e+06	12115.1	180.483	77.3329	66.8132	8.30109e+11	3.13667e+06	17776.1
207	5.98103e+11	1.84635e+06	8998.64	177.739	77.3776	56.6801	8.60146e+11	2.92839e+06	15420.9
208	5.18135e+11	1.48528e+06	10631.3	178.413	75.7514	61.9122	8.3485e+11	2.92909e+06	16251.9
209	4.5451e+11	1.8342e+06	11527	174.625	70.5637	66.839	7.99633e+11	2.92167e+06	17063.2
210	5.18768e+11	1.93882e+06	11887.3	178.812	85.6866	63.0557	8.52122e+11	3.24456e+06	18128.4
211	4.28267e+11	1.537e+06	18986.6	167.146	60.3576	62.1982	8.21543e+11	4.66532e+06	29426
212	4.68585e+11	7.48857e+06	50939.8	165.164	101.283	93.4445	8.22614e+11	8.34055e+06	53736.4
213	5.34121e+11	1.65422e+06	12875.1	176.433	71.2939	61.4606	8.20379e+11	3.34953e+06	19918.6
214	4.33546e+11	1.46519e+06	11534.3	171.894	78.2058	60.4966	8.01549e+11	3.01974e+06	18016.7
215	5.57702e+11	1.53487e+06	10376.6	179.381	71.4052	62.444	8.537e+11	3.00886e+06	15966
216	5.98691e+11	1.85166e+06	8949.1	177.769	77.4673	56.6167	8.58957e+11	2.91783e+06	15378.9
217	4.46687e+11	1.44654e+06	10487.8	171.786	66.6085	57.3791	8.00831e+11	2.98639e+06	17759.3
218	4.83574e+11	1.66426e+06	11806.7	173.912	76.9026	60.9635	8.19646e+11	3.20038e+06	18464.4
219	5.89076e+11	2.05192e+06	12048.1	178.572	79.2391	70.2242	8.61379e+11	3.11146e+06	16891.7
220	5.22364e+11	1.40263e+06	9823.76	180.21	71.3047	61.4314	8.33024e+11	2.79186e+06	15168.2
221	4.94916e+11	1.39637e+06	9981.35	177.052	69.96	58.4534	8.12879e+11	2.88846e+06	16413.9
222	5.01271e+11	1.56501e+06	15489.1	178.769	64.1186	66.0071	8.00911e+11	3.71421e+06	22665.8
223	4.29704e+11	1.61845e+06	14203.6	163.594	67.7461	65.7676	7.89659e+11	3.45193e+06	20780.4
224	5.02018e+11	1.82309e+06	11582.4	176.908	76.0475	68.7597	8.2399e+11	2.94493e+06	16581.9
225	5.86487e+11	1.68881e+06	10234.5	179.623	75.4758	65.3164	8.53342e+11	2.85721e+06	15163.4
226	5.95465e+11	1.84388e+06	14956.5	175.232	69.5374	69.013	8.13506e+11	3.49609e+06	21239.4
227	4.45371e+11	2.06386e+06	13627.6	176.419	86.105	73.3496	8.00696e+11	3.07424e+06	18090.5
228	5.65234e+11	1.38407e+06	9798.84	176.838	65.4646	57.4148	8.52535e+11	3.04286e+06	16535.9
229	4.85743e+11	1.79999e+06	14168.9	171.221	70.7526	64.5359	8.07331e+11	3.55867e+06	21175.8
230	4.98961e+11	3.10257e+06	22507.7	174.943	82.4965	82.9462	8.6568e+11	4.45575e+06	26324.5
231	5.41934e+11	1.30086e+06	13614.2	180.607	60.6884	63.6739	8.07794e+11	3.46505e+06	20569.9
232	5.45755e+11	1.84157e+06	12653.4	180.034	75.1039	66.4284	8.51518e+11	3.28692e+06	18407.6
233	4.12232e+11	2.31591e+06	18669.5	169.632	81.0527	80.2567	8.03041e+11	3.64508e+06	22495
234	5.78642e+11	1.56617e+06	11041.5	178.084	70.2371	53.0249	8.16309e+11	3.32941e+06	19949
235	5.28796e+11	1.9631e+06	12267.3	177.486	78.5532	71.708	8.38149e+11	3.03371e+06	16848.6
236	5.26236e+11	1.74095e+06	9724.05	176.479	77.6755	60.8639	8.17568e+11	2.7987e+06	15612.5
237	5.18175e+11	1.48497e+06	10633.3	178.409	75.7438	61.9322	8.34825e+11	2.92883e+06	16250.7
238	4.9499e+11	3.08664e+06	22575	174.238	83.5954	83.5327	8.65183e+11	4.41957e+06	26221.1
239	5.6599e+11	1.80266e+06	10720.8	176.164	81.7531	60.3315	8.6653e+11	3.1037e+06	16771.2
240	4.37303e+11	1.60924e+06	13101.4	174.913	71.8109	68.5632	8.01846e+11	3.09392e+06	18511.6
241	5.32314e+11	2.12437e+06	16362.9	178.681	75.2026	71.2872	8.18954e+11	3.6606e+06	22254.3
242	4.23276e+11	1.67033e+06	13297.2	173.852	70.4973	70.1214	8.00859e+11	3.13376e+06	18580.2
243	4.92249e+11	1.28917e+06	15096.8	179.102	61.2699	64.3028	8.02514e+11	3.67113e+06	22358.9
244	4.46284e+11	1.41418e+06	10757.4	178.251	70.5772	58.7813	7.9969e+11	2.93516e+06	17481.1
245	5.45691e+11	1.76744e+06	9124.24	179.013	78.0342	58.3086	8.2298e+11	2.79223e+06	15237.3
246	5.35635e+11	2.09782e+06	12734.8	179.081	86.7897	75.7135	8.36293e+11	2.99151e+06	16656.1
247	5.7959e+11	2.10776e+06	20606.2	182.532	67.5386	71.4621	8.11895e+11	4.51983e+06	28278.6
248	3.94044e+11	1.56392e+06	20266.2	165.66	61.1641	63.5651	8.25481e+11	4.82592e+06	30685.5
249	4.30144e+11	2.41938e+06	16955.1	151.588	84.3108	67.9202	8.09888e+11	3.96835e+06	24441.7
250	5.69626e+11	1.4938e+06	10898.3	181.382	69.393	53.8584	8.18806e+11	3.23026e+06	19110.2
251	5.13591e+11	2.61072e+06	25201.6	171.673	71.3081	79.7748	8.2032e+11	4.97637e+06	31552.2
252	5.35428e+11	1.53745e+06	11056.6	178.5	80.3493	62.9279	8.24719e+11	2.95696e+06	16676.4
253	5.01143e+11	1.45792e+06	11471.9	176.65	75.8177	66.2079	8.27591e+11	2.97533e+06	16530.1
254	4.98951e+11	3.10282e+06	22508.6	174.942	82.4986	82.9508	8.65689e+11	4.45572e+06	26324.2
255	4.29924e+11	2.21733e+06	15841.4	174.071	80.3287	67.1724	8.07471e+11	3.71849e+06	22677.6
256	5.7509e+11	1.5448e+06	11844.5	178.043	74.2547	63.7422	8.16017e+11	3.07997e+06	18085.6
257	5.98064e+11	1.87105e+06	9277.38	179.126	79.5505	58.177	8.60245e+11	2.91115e+06	15418.6
258	4.82482e+11	1.48667e+06	10645.2	177.488	77.7766	60.1244	8.18449e+11	3.00222e+06	17108.3
259	3.117e+11	1.84875e+06	18634.1	159.767	54.5752	75.3844	7.87232e+11	3.93549e+06	24008
260	3.89157e+11	1.83048e+06	16952.4	163.739	62.2916	72.6404	7.92722e+11	3.80007e+06	22808
261	4.4839e+11	2.48963e+06	17077.2	157.804	66.2701	72.1269	7.93701e+11	3.92681e+06	23217.5
262	4.93671e+11	2.44491e+06	21690.7	166.78	74.8716	67.7392	8.24629e+11	4.89113e+06	30970.1
263	3.40053e+11	2.29099e+06	20167.4	164.829	61.0107	79.5028	7.97768e+11	3.97591e+06	24755.3
264	3.4464e+11	2.10532e+06	18959	167.162	69.3806	78.9611	7.91646e+11	3.87537e+06	23275.7
265	4.49553e+11	3.12488e+06	21887.4	160.861	88.6567	88.1769	7.94056e+11	4.09176e+06	24489.2
266	4.11028e+11	2.04151e+06	18074.5	165.595	65.1435	78.3861	7.98463e+11	3.81745e+06	22742.6
267	3.98926e+11	2.46394e+06	20037.9	161.041	79.2309	83.5021	7.87513e+11	3.97778e+06	23618.7
268	2.94509e+11	1.81455e+06	18180.9	163.097	61.0668	76.3779	7.94615e+11	3.80877e+06	23171.5
269	4.17285e+11	2.3149e+06	19081.4	167.566	76.5094	80.2512	7.92382e+11	3.87437e+06	23108.5
270	3.67349e+11	2.59148e+06	21901.1	146.375	53.38	83.281	7.97248e+11	4.16359e+06	26068.4
271	2.81862e+11	1.78388e+06	18101.8	157.319	63.9423	74.5993	7.94354e+11	3.8853e+06	23607.2
272	4.22342e+11	2.06279e+06	16220.3	148.162	63.7264	70.4056	7.95385e+11	3.79946e+06	22623.7
273	3.68318e+11	1.77311e+06	17975.8	165.256	63.7861	76.4793	7.95549e+11	3.85909e+06	22752.5
274	4.29145e+11	1.98088e+06	18292.2	164.587	68.5308	76.9474	7.96309e+11	3.82983e+06	23073.1
275	3.07571e+11	1.59048e+06	17237.8	167.243	51.6875	74.7053	7.85712e+11	3.73888e+06	22346.3
276	3.9413e+11	1.6322e+06	16582.1	161.772	59.5038	70.1383	7.96261e+11	3.75107e+06	22817.3
277	3.17378e+11	2.11635e+06	18781.4	160.419	65.7116	76.4928	7.89211e+11	3.94669e+06	23749.3
278	4.0376e+11	1.93201e+06	22693.3	167.189	58.6428	69.2621	8.52072e+11	5.21644e+06	32607
279	4.06872e+11	1.9598e+06	22814.4	167.279	58.7613	69.6322	8.52674e+11	5.22242e+06	32607.6
280	4.03889e+11	1.93469e+06	22691.7	167.192	58.6951	69.237	8.52429e+11	5.21934e+06	32616.5
281	4.06373e+11	1.95247e+06	22752.9	167.339	58.9483	69.1748	8.52483e+11	5.24348e+06	32733.7
282	4.06092e+11	1.95381e+06	22775.5	167.259	58.8031	69.5289	8.52271e+11	5.21841e+06	32600.1
283	4.05548e+11	1.94923e+06	22780.8	167.254	58.7291	69.5039	8.52424e+11	5.22172e+06	32619.5
284	4.05795e+11	1.95201e+06	22764.3	167.246	58.8236	69.4858	8.52524e+11	5.21829e+06	32604.2
285	4.06049e+11	1.95269e+06	22783.2	167.253	58.7182	69.5617	8.52464e+11	5.21862e+06	32595.9
286	4.06156e+11	1.95776e+06	22788.1	167.268	58.8235	69.5992	8.52556e+11	5.21626e+06	32585.4
287	4.04916e+11	1.94528e+06	22740.4	167.255	58.6781	69.4392	8.5212e+11	5.21741e+06	32591.7
288	4.0533e+11	1.94705e+06	22750.4	167.249	58.7273	69.4466	8.52327e+11	5.22e+06	32602.6
289	4.06643e+11	1.95657e+06	22767	167.263	58.7264	69.5433	8.52276e+11	5.20558e+06	32581.3
290	4.04252e+11	1.93957e+06	22723.8	167.201	58.6944	69.3279	8.52479e+11	5.22119e+06	32620
291	4.03565e+11	1.93223e+06	22675	167.178	58.6939	69.1963	8.52137e+11	5.21884e+06	32611.6
292	4.06961e+11	1.96034e+06	22783.3	167.282	58.7946	69.5331	8.52402e+11	5.20921e+06	32609.3
293	4.04203e+11	1.93833e+06	22716.6	167.218	58.6957	69.3322	8.52104e+11	5.21893e+06	32607.7
294	4.04553e+11	1.94199e+06	22717.4	167.222	58.7423	69.3772	8.52307e+11	5.21654e+06	32587.7
295	4.06721e+11	1.96015e+06	22805.5	167.297	58.804	69.6603	8.52676e+11	5.21663e+06	32581.8
296	4.06542e+11	1.95888e+06	22817.5	167.291	58.7743	69.6659	8.52682e+11	5.21892e+06	32596.3
297	4.05067e+11	1.94654e+06	22739.5	167.251	58.7251	69.4556	8.52377e+11	5.21636e+06	32582.8
298	4.0145e+11	1.91082e+06	22564.7	167.107	58.5902	68.8574	8.52138e+11	5.21675e+06	32611.9
299	4.0623e+11	1.95545e+06	22780.2	167.258	58.844	69.4832	8.52284e+11	5.22172e+06	32628.2
300	4.07603e+11	1.9672e+06	22812.2	167.304	58.8015	69.6562	8.52562e+11	5.2081e+06	32593.2
301	4.07031e+11	1.96198e+06	22818.4	167.303	58.8123	69.6897	8.52779e+11	5.21822e+06	32586.6
302	4.55208e+11	1.16884e+06	10205	176.388	61.5793	58.2402	8.17919e+11	2.94315e+06	17194.8
303	4.54114e+11	1.76844e+06	13872.6	174.727	71.1935	68.1497	8.21734e+11	3.32743e+06	19978.4
304	4.29262e+11	1.61223e+06	14277.6	176.357	64.8139	71.0157	8.19378e+11	3.28857e+06	19650.8
305	5.99468e+11	3.58776e+06	21867.2	178.264	96.192	80.8744	8.21311e+11	4.2251e+06	26496.9
306	4.54226e+11	1.45108e+06	12459.6	174.318	65.5156	64.1422	8.19289e+11	3.18355e+06	18974
307	4.78885e+11	1.69051e+06	13874.4	170.078	67.438	60.451	8.2094e+11	3.63597e+06	22152.1
308	4.57998e+11	1.19487e+06	9578.92	174.669	67.7195	55.6801	8.16653e+11	2.83971e+06	16544.6
309	4.50653e+11	1.38337e+06	11140.1	176.824	68.0748	59.4044	8.19014e+11	3.09251e+06	18298.6
310	4.50779e+11	1.15098e+06	9635.45	175.828	60.9194	55.5845	8.17179e+11	2.90032e+06	16876.4
311	4.33276e+11	1.32929e+06	11991.5	177.24	65.9932	61.0711	8.19201e+11	3.16496e+06	18791
312	4.63217e+11	1.11525e+06	10769.8	176.899	62.3743	60.2561	8.18401e+11	2.96914e+06	17345
313	5.07436e+11	2.14252e+06	16629.9	174.115	72.6599	75.3922	8.19842e+11	3.55678e+06	21726.7
314	4.49863e+11	1.76444e+06	14628.1	171.303	77.2393	65.8285	8.2457e+11	3.54448e+06	21429.2
315	4.39786e+11	1.03755e+06	10411.8	175.994	59.4938	57.5636	8.18015e+11	2.95053e+06	17234.4
316	4.17472e+11	1.45386e+06	18288.4	166.737	60.6368	61.7853	8.10073e+11	4.50873e+06	28503
317	4.37582e+11	1.56371e+06	18873.4	167.199	60.8817	63.3775	8.239e+11	4.60188e+06	28891.9
318	5.49719e+11	1.40268e+06	11181.4	182.028	72.8042	66.2038	8.09191e+11	2.82085e+06	16331.9
319	5.01692e+11	2.26634e+06	15650.5	180.635	92.0979	82.8149	8.06763e+11	3.09617e+06	18441.7
320	5.16782e+11	1.657e+06	12654.5	182.17	78.0891	64.9433	8.08911e+11	3.14006e+06	18668.5
321	5.1032e+11	2.91643e+06	21811.1	177.956	83.9459	81.3619	8.10586e+11	4.14653e+06	25933.1
322	5.11996e+11	2.11957e+06	14414	177.521	85.7963	68.8329	8.08769e+11	3.37797e+06	20637.8
323	5.02779e+11	1.37978e+06	12231.2	181.521	71.8707	66.9927	8.07232e+11	3.00614e+06	17661.5
324	5.15499e+11	1.92983e+06	9743.25	171.732	84.9844	58.7608	8.09324e+11	2.76671e+06	16279.2
325	5.34999e+11	1.68306e+06	10679	182.359	83.54	59.2344	8.07887e+11	2.97204e+06	17387.5
326	5.55423e+11	1.47082e+06	12416.6	182.612	71.5407	70.0522	8.08199e+11	2.93284e+06	17248.2
327	5.09619e+11	1.50553e+06	12599	183.406	73.7579	67.2062	8.07747e+11	3.06908e+06	18159.8
328	5.50071e+11	1.75442e+06	12402.2	182.677	72.774	65.9648	8.07248e+11	3.10442e+06	18563.2
329	5.2313e+11	1.45327e+06	10588.2	182.199	73.2025	60.8882	8.08174e+11	2.86416e+06	16703.9
330	5.69217e+11	1.3935e+06	9204.32	179.486	78.989	61.964	8.062e+11	2.51205e+06	14262.7
331	4.50157e+11	1.61357e+06	11770.8	177.029	79.9952	68.0539	8.073e+11	2.87469e+06	16861.3
332	5.18631e+11	1.54252e+06	11209.3	181.134	76.4216	59.0387	8.09376e+11	3.07978e+06	18128.4
333	5.23948e+11	1.95598e+06	12815.2	181.164	80.7538	71.3745	8.07928e+11	3.0021e+06	17725.4
334	4.91921e+11	1.84513e+06	17120.3	169.363	64.6347	71.9715	8.07183e+11	3.90192e+06	23677.6
335	5.0083e+11	1.91822e+06	17245.6	168.075	67.3394	72.9975	8.06419e+11	3.86434e+06	23517.2
336	5.01342e+11	1.99376e+06	17794.7	169.219	66.6846	74.3789	8.07445e+11	3.92783e+06	23799.6
337	5.20411e+11	2.01652e+06	17825.3	168.445	67.4547	75.4174	8.07508e+11	3.87856e+06	23531.2
338	5.0258e+11	1.92342e+06	17300.1	169.202	65.0436	73.5567	8.06923e+11	3.86422e+06	23413
339	4.94376e+11	1.87925e+06	16863.6	168.074	66.162	71.7014	8.06223e+11	3.84798e+06	23410.1
340	4.66102e+11	1.6797e+06	16339.8	168.59	62.4464	69.2512	8.06372e+11	3.85821e+06	23499.4
341	5.09605e+11	1.9838e+06	17993.5	168.544	66.8584	75.6324	8.07984e+11	3.89957e+06	23688.5
342	4.37054e+11	1.60629e+06	16788.8	168.182	64.6072	69.9371	8.08447e+11	3.88294e+06	23720
343	4.88254e+11	1.85407e+06	16932.5	168.532	65.5749	70.7855	8.06499e+11	3.88466e+06	23597.4
344	4.67862e+11	2.01489e+06	22441.3	168.756	62.4467	74.9802	8.35081e+11	4.6807e+06	29883.3
345	4.64276e+11	2.08181e+06	23925.5	169.855	63.1923	75.7469	8.32729e+11	4.88443e+06	31263.2
346	4.79042e+11	1.93231e+06	22731.4	168.388	58.8899	73.1945	8.35191e+11	4.93239e+06	31007.1
347	4.58776e+11	1.94092e+06	23632.7	168.71	61.8072	75.8159	8.25858e+11	4.79286e+06	30879
348	4.5424e+11	1.96799e+06	22926.4	167.795	57.6616	77.2899	8.24308e+11	4.61014e+06	29592.9
349	4.67252e+11	1.97926e+06	23458.6	169.313	62.6895	76.5052	8.31527e+11	4.77297e+06	30616.3
350	4.77462e+11	2.23436e+06	24505.9	169.708	62.1357	78.0622	8.37998e+11	4.91931e+06	31346.2
351	4.86029e+11	2.35868e+06	24509.1	171.293	64.5303	78.3843	8.33628e+11	4.86994e+06	31181.8
352	4.60826e+11	2.12417e+06	25096.9	169.186	62.1925	77.6376	8.3329e+11	4.99875e+06	31838.4
353	4.70889e+11	2.17988e+06	24694.6	169.172	61.7295	78.4686	8.31216e+11	4.89391e+06	31424.3
